# Supplementary material for: Genetic diversity of the E Protein of Dengue Type 3 Virus
Source: Virol J. 2009 Jul 23;6:113. doi: 10.1186/1743-422X-6-113 (PMC2720943; doi:10.1186/1743-422X-6-113)
Supplement: Additional file 1 — Database of the E protein gene sequences analyzed in this study. The file provides details on all the sequences including in this study. [file 1743-422X-6-113-S1.xls]

## Sheet: E Protein
		Accession	Country/City	Isolate	Name of secuence	Genotype	Lineages	Sub-lineage	Years	References	Obs
	1	EF629370	Brazil	BR DEN3 RO1_02	BR DEN3 RO1_02	G1	I	_	2002	Unpublished
	2	EF629373	Brazil	BR DEN3 RO2_02	BR DEN3 RO2_02	G1	I	_	2002	Unpublished	499..1977
	3	AB111085	Japan (Imported case)	D3_73NIID	Ja_D3_73NIID_73	G1	I	_	1973	Submitted _ Unpublished	499..1977
	4	AF317645	China: Guangxi	80_2 China	China_80_2	G1	I	_	1980	Unpublished	499..1977
	5	AJ563355		H87	AJ563355	G1	I	_			499..1977
	6	EF441284	Brazil	H87	BR_H87	G1	I	_		Submitted (15_FEB_2007)	499..1977
	7	L11423	Philippines	Philp_56_H87	Philp_56_H87	G1	I	_	1956	J. Gen. Virol. 75 (Pt 1), 65_75 (1994)	499..1977
	8	M25277		M25277 DENSP5AA	M25277 DENSP5AA	G1	I	_		Virus Genes 2 (1), 99_108 (1988)	499..1977
	9	M93130	Philippines*	M93130 strain H87	M93130 strain H87	G1	I	_		Virology 176 (2), 643_647 (1990)	499..1977
	10	9626683		NC_001475 H87 _ Ref_M93130	NC_001475	G1	I	_		Virology 176 (2), 643_647 (1990)	499..1977
	11	AY776329	Taiwan	Taiwan_739079A	Taiwan_739079A	G1	II	_		Unpublished	632..2110
	12	L11432	Philippines	Philip_83	Philip_83	G1	II	_	1983	J. Gen. Virol. 75 (Pt 1), 65_75 (1994)	632..2110
	13	AY648961	Indonesia	Sleman_78	In_Sleman_78	G1	II	I	1978		Parc(632_2110)
	14	AY744677	French Polynesia: Tahiti	PF89_27643	PF89_27643_89	G1	II	I	1989	Microbes Infect. 9 (1), 63_69 (2007)	Parc(632_2110)
	15	AY744678	French Polynesia	PF89_320219	PF89_320219_89	G1	II	I	1989	Microbes Infect. 9 (1), 63_69 (2007)	Par(1_1479)
	16	AY744679	French Polynesia	PF90_3050	PF90_3050_90	G1	II	I	1990	Microbes Infect. 9 (1), 63_69 (2007)	Par(1_1479)
	17	AY744680	French Polynesia	PF90_3056	PF90_3056_90	G1	II	I	1990	Microbes Infect. 9 (1), 63_69 (2007)	Par(1_1479)
	18	AY744681	French Polynesia	PF90_6056	PF90_6056_90	G1	II	I	1990	Microbes Infect. 9 (1), 63_69 (2007)	Par(935_2413)
	19	AY744682	French Polynesia: Tahiti	PF92_2956	PF92_2956_92	G1	II	I	1992	Microbes Infect. 9 (1), 63_69 (2007)	Par(935_2413)
	20	AY744683	French Polynesia	PF92_2986	PF92_2986_92	G1	II	I	1992	Microbes Infect. 9 (1), 63_69 (2007)	499..1977
	21	AY744684	French Polynesia	PF92_4190	PF92_4190_92	G1	II	I	1992	Microbes Infect. 9 (1), 63_69 (2007)	499..1977
	22	AY744685	French Polynesia: Raiatea	PF94_136116	PF94_136116_94	G1	II	I	1994	Microbes Infect. 9 (1), 63_69 (2007)	499..1977
	23	L11422	Fiji	Fiji	Fiji_92	G1	II	I	1992	J. Gen. Virol. 75 (Pt 1), 65_75 (1994)	499..1977
	24	L11425	Indonesia	Indo73	Indo73	G1	II	I	1973	J. Gen. Virol. 75 (Pt 1), 65_75 (1994)	499..1977
	25	L11427	Malasia	Malasya 81	Malasya 81	G1	II	I	1981	J. Gen. Virol. 75 (Pt 1), 65_75 (1994)	499..1977
	26	AB189126	Indonesia: Sumatra	98901437 DSS DV_3	In_98901437 DSS DV_3_98	G1	II	II	1998		499..1977
	27	AB189127	Indonesia: Sumatra	98901517 DHF DV_3	In_98901517 DHF DV_3_98	G1	II	II	1998
	28	AB189128	Indonesia: Sumatra	98902890 DF DV_3	In_98902890 DF DV_3_98	G1	II	II	1998
	29	AB214879	East Timor	D3_Hu_TL018NIID_2005	ET_D3_Hu_TL018NIID_2005	G1	II	II	2005	Unpublished
	30	AB214880	East Timor	D3_Hu_TL029NIID_2005	ET_D3_Hu_TL029NIID_2005	G1	II	II	2005		Parc(632_2110)
	31	AB219130	East Timor	D3_Hu_OPD029NIID_2005	ET_D3_Hu_OPD029NIID_2005	G1	II	II	2005
	32	AB219131	East Timor	D3_Hu_OPD007NIID_2005	ET_D3_Hu_OPD007NIID_2005	G1	II	II	2005
	33	AB219133	East Timor	D3_Hu_PED109NIID_2005	ET_D3_Hu_PED109NIID_2005	G1	II	II	2005
	34	AB219134	East Timor	D3_Hu_PED129NIID_2005	ET_D3_Hu_PED129NIID_2005	G1	II	II	2005
	35	AB219137	Indonesia:Kalimantan	D3_Hu_Indonesia_NIID01_2005	ET_D3_Hu_Indonesia_NIID01_2005	G1	II	II	2005
	36	AB219138	Indonesia:Java	D3_Hu_Indonesia_NIID02_2005	ET_D3_Hu_Indonesia_NIID02_2005	G1	II	II	2005
	37	AB219139	Indonesia:Sulawesi	D3_Hu_Indonesia_NIID04_2005	ET_D3_Hu_Indonesia_NIID04_2005	G1	II	II	2005		Par(1_195)
	38	AY145714	Thailand	Thail_D88_303	Thail_D88_303_88	G1	II	II	1988	Virology 301 (1), 148_156 (2002)
	39	AY265856	Indonesia: Palembang, Sumatra	NAMRU_2 98901413	NAMRU_2 98901413	G1	II	II	1998
	40	AY265857	Indonesia: Bandung, Java	NAMRU_2 98901620	NAMRU_2 98901620	G1	II	II	1998	Unpublished
	41	AY496879	Philippines	PhMH_J1_97	PhMH_J1_97	G1	II	II	1997	Jpn. J. Infect. Dis. (2006) In press
	42	AY858037	Indonesia: Jakarta	BA51	In_BA51_04	G1	II	II	2004	Submitted (19_APR_2007)
	43	AY858038	Indonesia: Jakarta	den3_88	In_den3_88	G1	II	II	1988	AMERICAN SOCIETY OF TROPICAL MEDICINE AND HYGIENE (ASTMH) MEETING; 2004
	44	AY858039	Indonesia: Jakarta	den3_98	In_den3_98	G1	II	II	1998	Submitted (19_APR_2007)
	45	AY858040	Indonesia: Jakarta	FW01	In_FW01_04	G1	II	II	2004	Submitted (19_APR_2007)
	46	AY858041	Indonesia: Jakarta	FW06	In_FW06_04	G1	II	II	2004	Submitted (19_APR_2007)
	47	AY858042	Indonesia: Jakarta	KJ30i	In_KJ30i_04	G1	II	II	2004
	48	AY858043.	Indonesia: Jakarta	KJ46	In_KJ46_04	G1	II	II	2004	Submitted (19_APR_2007)
	49	AY858044	Indonesia: Jakarta	KJ71	In_KJ71_04	G1	II	II	2004	Submitted (19_APR_2007)
	50	AY858045	Indonesia: Jakarta	PH86	In_PH86_04	G1	II	II	2004	Submitted (19_APR_2007)
	51	AY858046	Indonesia	PI64	In_PI64_04	G1	II	II	2004	53RD AMERICAN SOCIETY OF TROPICAL MEDICINE AND HYGIENE (ASTMH) MEETING;2004
	52	AY858047	Indonesia	TB16	In_TB16_04	G1	II	II	2004	53RD AMERICAN SOCIETY OF TROPICAL MEDICINE AND HYGIENE (ASTMH) MEETING;2004
	53	AY858048	Indonesia: Jakarta	TB55i	In_TB55i_04	G1	II	II	2004
	54	DQ401690	Indonesia	InJ_16_82	In_InJ_16_82	G1	II	II	1982	Unpublished
	55	DQ453969	East Timor	SV0194_05	ET_SV0194_05	G1	II	II	2005	Submitted (20_MAR_2006)
	56	DQ453970	East Timor	SV0193_05	ET_SV0193_05	G1	II	II	2005	Submitted (20_MAR_2006)
	57	DQ453972	East Timor	SV0177_05	ET_SV0177_05	G1	II	II	2005	Submitted (20_MAR_2006)
	58	DQ453973	East Timor	SV0174_05	ET_SV0174_05	G1	II	II	2005	Submitted (20_MAR_2006)	J. Gen. Virol. 84 (Pt 6), 1569_1575 (2003)
	59	DQ453977	East Timor	SV0165_05	ET_SV0165_05	G1	II	II	2005	Submitted (20_MAR_2006)
	60	DQ453978	East Timor	SV0164_05	ET_SV0164_05	G1	II	II	2005	Submitted (20_MAR_2006)
	61	DQ453980	East Timor	SV0160_05	ET_SV0160_05	G1	II	II	2005	Submitted (20_MAR_2006)
	62	DQ453981	East Timor	SV0153_05	ET_SV0153_05	G1	II	II	2005	Submitted (20_MAR_2006)
	63	DQ518667	Taiwan	Tw_94_813KH9408a_Tw	Tw_94_813KH9408a_Tw	G1	II	II	1994	Unpublished
	64	DQ518668	Philippines	Philp_96_9609a_Tw	Philp_96_9609a_Tw	G1	II	II	1996	Unpublished
	65	DQ518669	Philippines	Philp_98_9809a_Tw	Philp_98_9809a_Tw	G1	II	II	1998	Unpublished
	66	DQ518670	Philippines	Philp_97_9711a_Tw	Philp_97_9711a_Tw	G1	II	II	1997	Unpublished
	67	DQ518671	Philippines	Philp_98_9808a_Tw	Philp_98_9808a_Tw	G1	II	II	1998	Unpublished
	68	DQ518672	Taiwan	Tw_05_812KH0508a_Tw	Tw_05_812KH0508a_Tw	G1	II	II	2005	Unpublished
	69	DQ518673	Philippines	Philip_05_0508a_TW	Philip_05_0508a_TW	G1	II	II	2005	Unpublished
	70	DQ518674	Indonesia	Indo9108a_Tw	Indo9108a_Tw	G1	II	II	2005	Unpublished
	71	DQ518675	Indonesia	Indo9909a_Tw	Indo9909a_Tw	G1	II	II	1999	Unpublished
	72	DQ518676	Indonesia	Indo9804a_Tw	Indo9804a_Tw	G1	II	II	1998	Unpublished
	73	DQ518677	Indonesia	Indo0312a_Tw	Indo0312a_Tw	G1	II	II	2003	Unpublished
	74	DQ518678	Indonesia	Indo0508a_Tw	Indo0508a_Tw	G1	II	II	2005	Unpublished
	75	EF440434	East Timor	ET209	ET209_00	G1	II	II	2000	Submitted (15_FEB_2007)	935..2413
	76	L11426	Indonesia	Indo78	Indo78	G1	II	II	1978	J. Gen. Virol. 75 (Pt 1), 65_75 (1994)	Par(1_1479)
	77	L11428	Indonesia	Indo85	Indo85	G1	II	II	1985	J. Gen. Virol. 75 (Pt 1), 65_75 (1994)	499..1977
	78	L11429	Malasia	Malasya 74	Malasya 74	G1	II	II	1974	J. Gen. Virol. 75 (Pt 1), 65_75 (1994)	499..1977
	79	AB214881	East Timor	D3_Hu_TL109NIID_2005	ET_D3_Hu_TL109NIID_2005	G1	II	II	2005		499..1977
	80	AB214882	East Timor	D3_Hu_TL129NIID_2005	ET_D3_Hu_TL129NIID_2005	G1	II	II	2005
	81	AB219132	East Timor	D3_Hu_OPD029NIID_2005	ET_D3_Hu_OPD029NIID_2005	G1	II	II	2005		Par(1_1479)
	82	DQ453968	East Timor	SV0195_05	ET_SV0195_05	G1	II	II	2005	Submitted (20_MAR_2006)	Par(1_1479)
	83	DQ453971	East Timor	SV0186_05	ET_SV0186_05	G1	II	II	2005	Submitted (20_MAR_2006)	1-1479
	84	DQ453974	East Timor	SV0171_05	ET_SV0171_05	G1	II	II	2005	Submitted (20_MAR_2006)	1_1482
	85	DQ453975	East Timor	SV0168_05	ET_SV0168_05	G1	II	II	2005	Submitted (20_MAR_2006)	Par(1_1479)
	86	DQ453976	East Timor	SV0167_05	ET_SV0167_05	G1	II	II	2005	Submitted (20_MAR_2006)	Par(1_1479)
	87	DQ453979	East Timor	SV0162_05	ET_SV0162_05	G1	II	II	2005	Submitted (20_MAR_2006)	Par(1_1479)
	88	AB189125	Indonesia: Sumatra	98901403 DSS DV_3	In_98901403 DSS DV_3_98	G1	II	II	1998	Unpublished	Par(1_1479)
	89	AY912454	Indonesia	Indo_98_98901590	Indo_98_98901590	G2	_	_	1998	Southeast Asian J. Trop. Med. Public Health 36 (5), 1187_1197 (2005)
	90	AY912455	Indonesia	Indo_98_98901640	Indo_98_98901640	G2	_	_	1998	Southeast Asian J. Trop. Med. Public Health 36 (5), 1187_1197 (2005)	Par(1_1479)
	91	AF147457	MALASIA	LN5547	Ma_LN5547_92	G2	I	I	1992	Biomed. Res. 12 (3), 197_202 (2001)	Par(1_1479)
	92	AF147458	MALASIA	LN1746	Ma_LN1746_93	G2	I	I	1993	Biomed. Res. 12 (3), 197_202 (2001)	Par(1_1479)
	93	AF147459	MALASIA	LN2632	Ma_LN2632_93	G2	I	I	1993	Biomed. Res. 12 (3), 197_202 (2001)	Par(1_1479)
	94	AF147460	MALASIA	LN6083	Ma_LN6083_94	G2	I	I	1994	Biomed. Res. 12 (3), 197_202 (2001)	Par(1_1479)
	95	AF349753	Thailand	Thail_PaH881_88	Thail_PaH881_88	G2	I	I	1988	Biomed. Res. 12 (3), 197_202 (2001)	Par(1_1479)
	96	AF533079.	Thailand	Thail_87_1384	Thail_87_1384_87	G2	I	I	1987	Virology 301 (1), 148_156 (2002)	Par(1_1479)
	97	AY135419	Thailand	Thail_87	Thail_87	G2	I	I	1987	Virology 301 (1), 148_156 (2002)	Par(1_1479)
	98	AY145712	Myanmar	31985KLA	My_31985KLA_88	G2	I	I	1988	Virology 301 (1), 148_156 (2002)
	99	AY145713	Thailand	Thail_D88_086	Thail_D88_086_88	G2	I	I	1988	Virology 301 (1), 148_156 (2002)
	100	AY145715	Thailand	Thail_D89_273	Thail_D89_273_89	G2	I	I	1989	Virology 301 (1), 148_156 (2002)
	101	AY145716	Thailand	Thail_D91_393	Thail_D91_393_91	G2	I	I	1991	Virology 301 (1), 148_156 (2002)
	102	AY145717	Thailand	Thail_D91_538	Thail_D91_538 _91	G2	I	I	1991	Virology 301 (1), 148_156 (2002)
	103	AY145719	Thailand	Thail_D92_431	Thail_D92_431_92	G2	I	I	1992	Virology 301 (1), 148_156 (2002)
	104	AY338492	Malaysia	LN8180	Mal_LN8180_94	G2	I	I	1994	Trans. R. Soc. Trop. Med. Hyg. 98 (6), 379_381 (2004)
	105	AY338493	Malaysia	LN7029	Mal_LN7029_94	G2	I	I	1994	Trans. R. Soc. Trop. Med. Hyg. 98 (6), 379_381 (2004)
	106	AY338494	Malaysia	LN7933	Mal_LN7933_94	G2	I	I	1994	Trans. R. Soc. Trop. Med. Hyg. 98 (6), 379_381 (2004)
	107	AY676352 / AY676362	Thailand: Bangkok	ThD3_0010_87	ThD3_0010_87	G2	I	I	1987	J. Virol. 79 (24), 15123_15130 (2005)
	108	AY676362	Thailand: Bangkok	ThD3_0010_87	ThD3_0010_87	G2	I	I	1987	J. Virol. 79 (24), 15123_15130 (2005)
	109	AY676354	Thailand	ThD3_0065_86	ThD3_0065_86	G2	I	I	1986	J. Virol. 79 (24), 15123_15130 (2005)
	110	AY676355	Thailand	ThD3_0059_82	ThD3_0059_82	G2	I	I	1982	J. Virol. 79 (24), 15123_15130 (2005)
	111	AY676356	Thailand	ThD3_0059_81	ThD3_0059_81	G2	I	I	1981	J. Virol. 79 (24), 15123_15130 (2005)
	112	AY676358	Thailand	ThD3_0046_83	ThD3_0046_83	G2	I	I	1983	J. Virol. 79 (24), 15123_15130 (2005)
	113	AY676359	Thailand	ThD3_0040_80	ThD3_0040_80	G2	I	I	1980	J. Virol. 79 (24), 15123_15130 (2005)
	114	AY676360	Thailand	ThD3_0033_74	ThD3_0033_74	G2	I	I	1974	J. Virol. 79 (24), 15123_15130 (2005)
	115	AY676361	Thailand	ThD3_0012_90	ThD3_0012_90	G2	I	I	1990	J. Virol. 79 (24), 15123_15130 (2005)
	116	AY676363	Thailand	ThD3_0007_87	ThD3_0007_87	G2	I	I	1987	J. Virol. 79 (24), 15123_15130 (2005)
	117	AY676368	Thailand	ThD3_0183_85	ThD3_0183_85	G2	I	I	1985	J. Virol. 79 (24), 15123_15130 (2005)
	118	AY676370	Thailand	ThD3_0177_81	ThD3_0177_81	G2	I	I	1981	J. Virol. 79 (24), 15123_15130 (2005)
	119	AY676371	Thailand	ThD3_0137_84	ThD3_0137_84	G2	I	I	1984	J. Virol. 79 (24), 15123_15130 (2005)
	120	AY676372	Thailand	ThD3_0134_83	ThD3_0134_83	G2	I	I	1983	J. Virol. 79 (24), 15123_15130 (2005)
	121	AY676374	Thailand	ThD3_0118_86	ThD3_0118_86	G2	I	I	1986	J. Virol. 79 (24), 15123_15130 (2005)
	122	AY676378	Thailand	ThD3_1035_87	ThD3_1035_87	G2	I	I	1987	J. Virol. 79 (24), 15123_15130 (2005)
	123	AY676379	Thailand	ThD3_0796_87	ThD3_0796_87	G2	I	I	1987	J. Virol. 79 (24), 15123_15130 (2005)
	124	AY676380	Thailand	ThD3_0649_80	ThD3_0649_80	G2	I	I	1980	J. Virol. 79 (24), 15123_15130 (2005)
	125	AY676384	Thailand	ThD3_285M_77	ThD3_285M_77	G2	I	I	1977	J. Virol. 79 (24), 15123_15130 (2005)
	126	AY676385	Thailand	ThD3_0273_80	ThD3_0273_80	G2	I	I	1980	J. Virol. 79 (24), 15123_15130 (2005)
	127	AY676401	Thailand	ThD3_0140_84	ThD3_0140_84	G2	I	I	1984	J. Virol. 79 (24), 15123_15130 (2005)
	128	AY676415	Thailand	ThD3_0402_85	ThD3_0402_85	G2	I	I	1985	J. Virol. 79 (24), 15123_15130 (2005)
	129	AY676417	Thailand	ThD3_0396_88	ThD3_0396_88	G2	I	I	1988	J. Virol. 79 (24), 15123_15130 (2005)
	130	AY676418	Thailand	ThD3_0220_85	ThD3_0220_85	G2	I	I	1985	J. Virol. 79 (24), 15123_15130 (2005)
	131	AY676419	Thailand	ThD3_0213_88	ThD3_0213_88	G2	I	I	1988	J. Virol. 79 (24), 15123_15130 (2005)
	132	AY676421	Thailand	ThD3_0029_90	ThD3_0029_90	G2	I	I	1990	J. Virol. 79 (24), 15123_15130 (2005)
	133	AY766104	Singapore	8120_95	Sing_8120_95	G2	I	I	1995
	134	DQ675520	Indonesia	98TW182	98TW182_98	G2	I	I	1998	Unpublished
	135	L11441	Thailand	ThD3_86	ThD3_86	G2	I	I	1986	J. Gen. Virol. 75 (Pt 1), 65_75 (1994)
	136	L11442	Thailand	ThD3_87	ThD3_87	G2	I	I	1987	J. Gen. Virol. 75 (Pt 1), 65_75 (1994)
	137	L11620	Thailand	CH53489D73_1	ThD3_73_ CH53489D73_1	G2	I	I	1973	Unpublished (1993)	Par(1_1479)
	138	AY676362	Thailand	ThD3_0010_87	ThD3_0010_87	G2	I	I	1987	J. Virol. 79 (24), 15123_15130 (2005)
	139	AB111080	Japan (Imported case) tailandia	00_27_1HuNIID	Ja_00_27_1HuNIID_00	G2	I	II	2000	Submitted _ Unpublished	Par(1_1479)
	140	AY496871	Bangladesh	BDH02_1	BDH02_1_02	G2	I	II	2002	Jpn. J. Infect. Dis. (2006) In press	Par(1_1479)
	141	AY496872	Bangladesh	BDH02_2	BDH02_2_02	G2	I	II	2002	Jpn. J. Infect. Dis. (2006) In press	Par(1_1479)
	142	AY496873	Bangladesh	BDH02_3	BDH02_3_02	G2	I	II	2002	Jpn. J. Infect. Dis. (2006) In press	Par(1_1479)
	143	AY496874	Bangladesh	BDH02_4	BDH02_4_02	G2	I	II	2002	Jpn. J. Infect. Dis. (2006) In press	Par(1_1479)
	144	AY496875	Bangladesh	BDH02_5	BDH02_5_02	G2	I	II	2002	Jpn. J. Infect. Dis. (2006) In press	Par(1_1479)
	145	AY496876	Bangladesh	BDH02_6	BDH02_6_02	G2	I	II	2002	Jpn. J. Infect. Dis. (2006) In press	Par(1_1479)
	146	AY496877	Bangladesh	BDH02_7	BDH02_7_02	G2	I	II	2002	Jpn. J. Infect. Dis. (2006) In press	Par(1_1479)
	147	AY496878	Bangladesh	BDH02_8	BDH02_8_02	G2	I	II	2002	Jpn. J. Infect. Dis. (2006) In press	Par(1_1479)
	148	AY656669	Bangladesh	114	BDH_114_00	G2	I	II	2000	Am. J. Trop. Med. Hyg. 74 (2), 263_265 (2006)	Par(1_1479)
	149	AY656670	Bangladesh	164	BDH_164_00	G2	I	II	2000	Am. J. Trop. Med. Hyg. 74 (2), 263_265 (2006)	Par(1_1479)
	150	AY656671	Bangladesh	165	BDH_165_00	G2	I	II	2000	Am. J. Trop. Med. Hyg. 74 (2), 263_265 (2006)	Par(1_1479)
	151	AY656672	Bangladesh	Apu	BDH_Apu_01	G2	I	II	2001	Am. J. Trop. Med. Hyg. 74 (2), 263_265 (2006)	Par(1_1479)
	152	AY656673	Bangladesh	Jacob	BDH_Jacob_01	G2	I	II	2001	Am. J. Trop. Med. Hyg. 74 (2), 263_265 (2006)	Par(1_1479)
	153	AY656674	Bangladesh	058	BDH_058_00	G2	I	II	2000	Am. J. Trop. Med. Hyg. 74 (2), 263_265 (2006)	Par(1_1479)
	154	DQ518665	Bangladesh	Bang0108a_Tw	Bang0108a_Tw	G2	I	II	2001	Unpublished	Par(1_1479)
	155	DQ518666	Myanmar	Myan_05_0508a_Tw	Myan_05_0508a_Tw	G2	I	II	2005	Unpublished	Par(1_1479)
	156	DQ675519	Taiwan	95TW466	95TW466_95	G2	I	II	1995	Unpublished	Par(1_1479)
	157	AY145721	Thailand	Thail_D93_674	Thail_D93_674 _93	G2	II	I	1993	Virology 301 (1), 148_156 (2002)	Par(1_1479)
	158	AY145722	Thailand	Thail_D94_122	Thail_D94_122 _94	G2	II	I	1994	Virology 301 (1), 148_156 (2002)	Par(1_1479)
	159	AY145725	Thailand	Thail_D95_0400	Thail_D95_0400 _95	G2	II	I	1995	Virology 301 (1), 148_156 (2002)	Par(1_1479)
	160	AY145726	Thailand	Thail_D96_313	Thail_D96_313 _96	G2	II	I	1996	Virology 301 (1), 148_156 (2002)	Par(1_1479)
	161	AY145728	Thailand	Thail_D97_0106	Thail_D97_0106 _97	G2	II	I	1997	Virology 301 (1), 148_156 (2002)	Par(1_1479)
	162	AY145730	Thailand	Thail_D97_0291	Thail_D97_0291 _97	G2	II	I	1997	Virology 301 (1), 148_156 (2002)	Par(1_1479)
	163	AY676375	Thailand: Bangkok	ThD3_0104_93	ThD3_0104_93	G2	II	I	1993	J. Virol. 79 (24), 15123_15130 (2005)
	164	AY676350	Thailand: Bangkok	ThD3_0104_93	ThD3_0104_93	G2	II	I	1993	J. Virol. 79 (24), 15123_15130 (2005)	Par(1_1479)
	165	AY676351	Thailand: Bangkok	ThD3_0055_93	ThD3_0055_93	G2	II	I	1993	J. Virol. 79 (24), 15123_15130 (2005)	Par(1_1479)
	166	AY676367	Thailand	ThD3_0188_91	ThD3_0188_91	G2	II	I	1991	J. Virol. 79 (24), 15123_15130 (2005)	Par(1_1479)
	167	AY676369	Thailand	ThD3_0182_96	ThD3_0182_96	G2	II	I	1996	J. Virol. 79 (24), 15123_15130 (2005)	Par(1_1479)
	168	AY676376	Thailand	ThD3_0089_95	ThD3_0089_95	G2	II	I	1995	J. Virol. 79 (24), 15123_15130 (2005)	Par(1_1479)
	169	AY676382	Thailand	ThD3_0396_94	ThD3_0396_94	G2	II	I	1994	J. Virol. 79 (24), 15123_15130 (2005)	Par(1_1479)
	170	AY676389	Thailand	ThD3_0077_98	ThD3_0077_98	G2	II	I	1998	J. Virol. 79 (24), 15123_15130 (2005)	Parc(632_2110)
	171	AY676392	Thailand	ThD3_0810_98	ThD3_0810_98	G2	II	I	1998	J. Virol. 79 (24), 15123_15130 (2005)	Parc(632_2110)
	172	AY676394	Thailand	ThD3_0654_01	ThD3_0654_01	G2	II	I	2001	J. Virol. 79 (24), 15123_15130 (2005)	Parc(632_2110)
	173	AY676409	Thailand	ThD3_0969_01	ThD3_0969_01	G2	II	I	2001	J. Virol. 79 (24), 15123_15130 (2005)	Parc(632_2110)
	174	AY676420	Thailand	ThD3_0111_02	ThD3_0111_02	G2	II	I	2002	J. Virol. 79 (24), 15123_15130 (2005)
	175	AY876494	Thailand	C0331_94	Thail_C0331_94_94	G2	II	I	1994	Southeast Asian J. Trop. Med. Public Health 36 (5), 1187_1197, 2005
	176	AY676357	Thailand	ThD3_0055_93	ThD3_0055_93	G2	II	I	1993	J. Virol. 79 (24), 15123_15130 (2005)	Par(1_1479)
	177	AY676375	Thailand	ThD3_0104_93	ThD3_0104_93	G2	II	I	1993	J. Virol. 79 (24), 15123_15130 (2005)	Par(1_1479)
	178	AB111082	Japan (Imported case) tailandia	00_40_1HuNIID	Ja_00_40_1HuNIID_00	G2	II	II	2000	Submitted _ Unpublished	Par(1_1479)
	179	AB111083	Japan (Imported case) tailandia	00_41_1HuNIID	Ja_00_41_1HuNIID_00	G2	II	II	2000	Submitted _ Unpublished	Par(1_1479)
	180	AB111084	Japan (Imported case) tailandia	96_17_1HuNIID	Ja_96_17_1HuNIID_96	G2	II	II	1996	Submitted _ Unpublished	Par(1_1479)
	181	AY145718	Thailand	Thail_D92_423	Thail_D92_423_92	G2	II	II	1992	Virology 301 (1), 148_156 (2002)	Par(1_1479)
	182	AY145720	Thailand	D93_044	Thal_D93_044_93	G2	II	II	1993	Virology 301 (1), 148_156 (2002)	Par(1_1479)
	183	AY145723	Thailand	Thail_D94_283	Thail_D94_283_94	G2	II	II	1994	Virology 301 (1), 148_156 (2002)	Par(1_1479)
	184	AY145724	Thailand	Thail_D95_0014	Thail_D95_0014 _95	G2	II	II	1995	Virology 301 (1), 148_156 (2002)	Par(1_1479)
	185	AY145727	Thailand	Thail_D96_330	Thail_D96_330_96	G2	II	II	1996	Virology 301 (1), 148_156 (2002)
	186	AY145729	Thailand	Thail_D97_0144	Thail_D97_0144_97	G2	II	II	1997	Virology 301 (1), 148_156 (2002)
	187	AY676348	Thailand	ThD3_1687_98	ThD3_1687_98	G2	II	II	1998	J. Virol. 79 (24), 15123_15130 (2005)
	188	AY676349	Thailand	ThD3_1283_98	ThD3_1283_98	G2	II	II	1998	J. Virol. 79 (24), 15123_15130 (2005)	Tot(1_1479)
	189	AY676364	Thailand	ThD3_0006_97	ThD3_0006_97	G2	II	II	1997	J. Virol. 79 (24), 15123_15130 (2005)
	190	AY676365	Thailand	ThD3_0005_96	ThD3_0005_96	G2	II	II	1996	J. Virol. 79 (24), 15123_15130 (2005)
	191	AY676366	Thailand	ThD3_0195_94	ThD3_0195_94	G2	II	II	1994	J. Virol. 79 (24), 15123_15130 (2005)
	192	AY676373	Thailand	ThD3_0123_95	ThD3_0123_95	G2	II	II	1995	J. Virol. 79 (24), 15123_15130 (2005)	Tot(1_1479)
	193	AY676377	Thailand	ThD3_0058_97	ThD3_0058_97	G2	II	II	1997	J. Virol. 79 (24), 15123_15130 (2005)
	194	AY676381	Thailand	ThD3_0472_93	ThD3_0472_93	G2	II	II	1993	J. Virol. 79 (24), 15123_15130 (2005)
	195	AY676383	Thailand	ThD3_0328_02	ThD3_0328_02	G2	II	II	2002	J. Virol. 79 (24), 15123_15130 (2005)
	196	AY676386	Thailand	ThD3_0240_92	ThD3_0240_92	G2	II	II	1992	J. Virol. 79 (24), 15123_15130 (2005)
	197	AY676387	Thailand	ThD3_0115_99	ThD3_0115_99	G2	II	II	1999	J. Virol. 79 (24), 15123_15130 (2005)
	198	AY676388	Thailand	ThD3_0092_98	ThD3_0092_98	G2	II	II	1998	J. Virol. 79 (24), 15123_15130 (2005)	Par(1_1479)
	199	AY676391	Thailand	ThD3_0903_98	ThD3_0903_98	G2	II	II	1998	J. Virol. 79 (24), 15123_15130 (2005)
	200	AY676393	Thailand	ThD3_0808_98	ThD3_0808_98	G2	II	II	1998	J. Virol. 79 (24), 15123_15130 (2005)	Par(1_1479)
	201	AY676395	Thailand	ThD3_0546_98	ThD3_0546_98	G2	II	II	1998	J. Virol. 79 (24), 15123_15130 (2005)	Par(1_1479)
	202	AY676396	Thailand	ThD3_0514_98	ThD3_0514_98	G2	II	II	1998	J. Virol. 79 (24), 15123_15130 (2005)
	203	AY676397	Thailand	ThD3_0436_97	ThD3_0436_97	G2	II	II	1997	J. Virol. 79 (24), 15123_15130 (2005)
	204	AY676398	Thailand	ThD3_0411_97	ThD3_0411_97	G2	II	II	1997	J. Virol. 79 (24), 15123_15130 (2005)	Parc(632_2110)
	205	AY676399	Thailand	ThD3_0377_98	ThD3_0377_98	G2	II	II	1998	J. Virol. 79 (24), 15123_15130 (2005)	Parc(632_2110)
	206	AY676400	Thailand	ThD3_0343_98	ThD3_0343_98	G2	II	II	1998	J. Virol. 79 (24), 15123_15130 (2005)	Parc(632_2110)
	207	AY676402	Thailand	ThD3_1959_01	ThD3_1959_01	G2	II	II	2001	J. Virol. 79 (24), 15123_15130 (2005)	Parc(632_2110)
	208	AY676404	Thailand	ThD3_1465_97	ThD3_1465_97	G2	II	II	1997	J. Virol. 79 (24), 15123_15130 (2005)	Parc(632_2110)
	209	AY676405	Thailand	ThD3_1309_97	ThD3_1309_97	G2	II	II	1998	J. Virol. 79 (24), 15123_15130 (2005)	Parc(632_2110)
	210	AY676407	Thailand	ThD3_1094_01	ThD3_1094_01	G2	II	II	2001	J. Virol. 79 (24), 15123_15130 (2005)	Par(629_2107)*
	211	AY676408	Thailand	ThD3_1017_00	ThD3_1017_00	G2	II	II	2000	J. Virol. 79 (24), 15123_15130 (2005)	Par(629_2107)
	212	AY676410	Thailand	ThD3_0835_01	ThD3_0835_01	G2	II	II	2001	J. Virol. 79 (24), 15123_15130 (2005)	Par(629_2107)
	213	AY676411	Thailand	ThD3_0723_99	ThD3_0723_99	G2	II	II	1999	J. Virol. 79 (24), 15123_15130 (2005)	Par(625_2103)
	214	AY676412	Thailand	ThD3_0650_97	ThD3_0650_97	G2	II	II	1997	J. Virol. 79 (24), 15123_15130 (2005)	Par(1_1479)
	215	AY676413	Thailand	ThD3_0595_99	ThD3_0595_99	G2	II	II	1999	J. Virol. 79 (24), 15123_15130 (2005)	Par(1_1479)
	216	AY676414	Thailand	ThD3_0989_00	ThD3_0989_00	G2	II	II	1990	J. Virol. 79 (24), 15123_15130 (2005)	Par(1_1479)
	217	AY912458	Thailand	Thail_98_KPS_4_0657_207	Thail_98_KPS_4_0657_207	G2	II	II	1998	Southeast Asian J. Trop. Med. Public Health 36 (5), 1187_1197 (2005)	Par(1_1479)
	218	AY923865	Thailand	C0360_94	Thail_C0360_94	G2	II	II	1994	Southeast Asian J. Trop. Med. Public Health 36 (5), 1187_1197, 2005	Par(1_1479)
	219	DQ518654	Vietman	Viet9809a_Tw	Viet9809a_Tw	G2	II	II		Unpublished	Par(1_1479)
	220	DQ518655	Vietman	Viet9609a_Tw	Viet9609a_Tw	G2	II	II		Unpublished	Par(1_1479)
	221	DQ518656	Vietman	Viet0409a_Tw	Viet0409a_Tw	G2	II	II		Unpublished	Par(1_1479)
	222	DQ518657	Vietman	Viet0310b_Tw	Viet0310b_Tw	G2	II	II		Unpublished	Par(1_1479)
	223	DQ518658	Vietman	Viet0507a_Tw	Viet0507a_Tw	G2	II	II		Unpublished	Par(1_1479)
	224	DQ518659	Taiwan	TW_05_807KH0509a_Tw	TW_05_807KH0509a_Tw	G2	II	II	2005	Unpublished	Par(1_1479)
	225	DQ518660	Taiwan	Thail_03_0308a_Tw	Thail_03_0308a_Tw	G2	II	II	2003	Unpublished	Par(1_1479)
	226	DQ518661	Taiwan	Thail_97_9709a_Tw	Thail_97_9709a_Tw	G2	II	II	1997	Unpublished	Par(1_1479)
	227	DQ518663	Taiwan	Thail_98_9807a_	Thail_98_9807a_	G2	II	II	1998	Unpublished	Par(1_1479)
	228	DQ518664	Taiwan	Thail_02_0211a_Tw	Thail_02_0211a_Tw	G2	II	II	2002	Unpublished	Par(1_1479)
	229	DQ675524	Taiwan	98TW364	98TW364_98	G2	II	II	1998	Unpublished	Par(1_1479)
	230	DQ675525	Taiwan	98TW368	98TW368_98	G2	II	II	1998	Unpublished	Par(1_1479)
	231	DQ675528	Taiwan	98TW407	98TW407_98	G2	II	II	1998	Unpublished
	232	DQ675529	Taiwan	98TW414	98TW414_98	G2	II	II	1998	Unpublished
	233	EU482452	Viet Nam: south	VietN_BID V1008_2006	VietN_BID V1008_2006	G2	II	II	2006	Unpublished
	234	EU482453	Viet Nam: south	VietN_BID V1009_2006	VietN_BID V1009_2006	G2	II	II	2006	Unpublished
	235	EU482454	Viet Nam: south	VietN_BID V1010_2006	VietN_BID V1010_2006	G2	II	II	2006	Unpublished
	236	EU482455	Viet Nam: south	VietN_BID V1011_2006	VietN_BID V1011_2006	G2	II	II	2006	Unpublished
	237	EU482456	Viet Nam: south	VietN_BID V1012_2006	VietN_BID V1012_2006	G2	II	II	2006	Unpublished
	238	EU482457	Viet Nam: south	VietN_BID V1013_2006	VietN_BID V1013_2006	G2	II	II	2006	Unpublished
	239	EU482458	Viet Nam: south	VietN_BID V1014_2006	VietN_BID V1014_2006	G2	II	II	2006	Unpublished
	240	EU482459	Viet Nam: south	VietN_BID V1015_2006	VietN_BID V1015_2006	G2	II	II	2006	Unpublished	Par(1_1479)
	241	EU482460	Viet Nam: south	VietN_BID V1016_2006	VietN_BID V1016_2006	G2	II	II	2006	Unpublished	Par(1_1479)
	242	EU482461	Viet Nam: south	VietN_BID V1017_2006	VietN_BID V1017_2006	G2	II	II	2006	Unpublished
	243	EU482462	Viet Nam: south	VietN_BID V1018_2006	VietN_BID V1018_2006	G2	II	II	2006	Unpublished
	244	DQ518662	Taiwan	Tw_98_701TN9811a	Tw_98_701TN9811a	G2	II	II	1998	Unpublished
	245	DQ675521	Taiwan	98TW349	98TW349 _98	G2	II	II	1998	Unpublished
	246	DQ675522	Taiwan	98TW358	98TW358_98	G2	II	II	1998	Unpublished
	247	DQ675523	Taiwan	98TW360	98TW360 _98	G2	II	II	1998	Unpublished
	248	DQ675526	Taiwan	98TW388	98TW388_98	G2	II	II	1998	Unpublished
	249	DQ675527	Taiwan	98TW390	98TW390_98	G2	II	II	1998	Unpublished
	250	DQ675530	Taiwan	98TW434	98TW434_98	G2	II	II	1998	Unpublished
	251	DQ675531	Taiwan	98TW503	98TW503_98	G2	II	II	1998	Unpublished
	252	DQ675532	Taiwan	98TWmosq	98TWmosq_98	G2	II	II	1998	Unpublished
	253	DQ675533	Taiwan	99TW628	99TW628 _99	G2	II	II	1999	Unpublished
	254	L11440	Thailand	ThD3_62	ThD3_62	G2	RARE*		1962	J. Gen. Virol. 75 (Pt 1), 65_75 (1994)
	255	DQ341208	Somalia	SOMALIA_93_S142	SOMALIA_93_S142	G3	I	_	1993	Arch. Med. Res. 37 (6), 760_773 (2006)
	256	AB111081	Japan (Imported case) Cambodia	00_28_1HuNIID	Ja_00_28_1HuNIID_00	G3	I	I	2000	Submitted _ Unpublished
	257	L11437	Srilanka	Srilanka_89	Srilanka_89	G3	I	I	1989	J. Gen. Virol. 75 (Pt 1), 65_75 (1994)
	258	L11438	Srilanka	Srilanka_91	Srilanka_91	G3	I	I	1991	J. Gen. Virol. 75 (Pt 1), 65_75 (1994)
	259	L11431	Srilanka	Srilanka_81	Srilanka_81	G3	I	I	1981	J. Gen. Virol. 75 (Pt 1), 65_75 (1994)
	260	L11435	Samoa	Samoa_86	Samoa_86	G3	I	I	1986	J. Gen. Virol. 75 (Pt 1), 65_75 (1994)
	261	L11436	Srilanka	Srilanka_85	Srilanka_85	G3	I	I	1985	J. Gen. Virol. 75 (Pt 1), 65_75 (1994)
	262	DQ518679	Sririlanca	SriLan_99_9912a	SriLan_99_9912a	G3	I	I	1999	Unpublished
	263	L11424	India	India	India_84	G3	I	I	1984	J. Gen. Virol. 75 (Pt 1), 65_75 (1994)
	264	EU081181	Singapore	D3_SG_SS710_2004	D3_SG_SS710_2004	G3	I	II	2004	Unpublished
	265	163644368		D3_H_IMTSSA_SRI_2000_1266	D3_H_IMTSSA_SRI_2000_1266	G3	I	II	2000	J. Clin. Microbiol. 41 (11), 5195_5198 (2003)
	266	AY099336	Sri Lanka	D3_H_IMTSSA_SRI_2000_1266	D3_H_IMTSSA_SRI_2000_1266	G3	I	II	2000	J. Clin. Microbiol. 41 (11), 5195_5198 (2003)
	267	AY662691	Singapore	Singapore	Singapore	G3	I	II		Unpublished
	268	EU081185	Singapore	D3_SG_05K805DK1_2005	D3_SG_05K805DK1_2005	G3	I	II	2005	Unpublished
	269	EU081186	Singapore	D3_SG_05K827DK1_2005	D3_SG_05K827DK1_2005	G3	I	II	2005	Unpublished
	270	EU081187	Singapore	D3_SG_05K843DK1_2005	D3_SG_05K843DK1_2005	G3	I	II	2005	Unpublished
	271	EU081188	Singapore	D3_SG_05K845DK1_2005	D3_SG_05K845DK1_2005	G3	I	II	2005	Unpublished
	272	EU081189	Singapore	D3_SG_05K852DK1_2005	D3_SG_05K852DK1_2005	G3	I	II	2005	Unpublished
	273	EU081190	Singapore	D3_SG_05K863DK1_2005	D3_SG_05K863DK1_2005	G3	I	II	2005	Unpublished
	274	EU081191	Singapore	D3_SG_05K868DK1_2005	D3_SG_05K868DK1_2005	G3	I	II	2005	Unpublished
	275	EU081192	Singapore	D3_SG_05K871DK1_2005	D3_SG_05K871DK1_2005	G3	I	II	2005	Unpublished
	276	EU081193	Singapore	D3_SG_05K2400DK1_2005	D3_SG_05K2400DK1_2005	G3	I	II	2005	Unpublished
	277	EU081194	Singapore	D3_SG_05K2406DK1_2005	D3_SG_05K2406DK1_2005	G3	I	II	2005	Unpublished	Par(1_1479)
	278	EU081195	Singapore	D3_SG_05K2418DK1_2005	D3_SG_05K2418DK1_2005	G3	I	II	2005	Unpublished
	279	EU081196	Singapore	D3_SG_05K2899DK1_2005	D3_SG_05K2899DK1_2005	G3	I	II	2005	Unpublished
	280	EU081197	Singapore	D3_SG_05K2918DK1_2005	D3_SG_05K2918DK1_2005	G3	I	II	2005	Unpublished	Par(935_2413)
	281	EU081198	Singapore	D3_SG_05K2933DK1_2005	D3_SG_05K2933DK1_2005	G3	I	II	2005	Unpublished	Par(935_2413)
	282	EU081199	Singapore	D3_SG_05K3305DK1_2005	D3_SG_05K3305DK1_2005	G3	I	II	2005	Unpublished	Par(935_2413)
	283	EU081200	Singapore	D3_SG_05K3312DK1_2005	D3_SG_05K3312DK1_2005	G3	I	II	2005	Unpublished	Par(935_2413)
	284	EU081201	Singapore	D3_SG_05K3314DK1_2005	D3_SG_05K3314DK1_2005	G3	I	II	2005	Unpublished	Tot(1_1977)
	285	EU081202	Singapore	D3_SG_05K3316DK1_2005	D3_SG_05K3316DK1_2005	G3	I	II	2005	Unpublished	Tot(1_1977)
	286	EU081203	Singapore	D3_SG_05K3324DK1_2005	D3_SG_05K3324DK1_2005	G3	I	II	2005	Unpublished	Tot(1_1977)
	287	EU081204	Singapore	D3_SG_05K3325DK1_2005	D3_SG_05K3325DK1_2005	G3	I	II	2005	Unpublished	Tot(1_1977)
	288	EU081205	Singapore	D3_SG_05K3329DK1_2005	D3_SG_05K3329DK1_2005	G3	I	II	2005	Unpublished	Tot(1_1977)
	289	EU081206	Singapore	D3_SG_05K3887DK1_2005	D3_SG_05K3887DK1_2005	G3	I	II	2005	Unpublished	Tot(1_1977)
	290	EU081207	Singapore	D3_SG_05K3897DK1_2005	D3_SG_05K3897DK1_2005	G3	I	II	2005	Unpublished	Tot(1_1977)
	291	EU081208	Singapore	D3_SG_05K3900DK1_2005	D3_SG_05K3900DK1_2005	G3	I	II	2005	Unpublished	Tot(1_1977)
	292	EU081209	Singapore	D3_SG_05K3912DK1_2005	D3_SG_05K3912DK1_2005	G3	I	II	2005	Unpublished	632..2110
	293	EU081210	Singapore	D3_SG_05K3913DK1_2005	D3_SG_05K3913DK1_2005	G3	I	II	2005	Unpublished	632..2110
	294	EU081211	Singapore	D3_SG_05K3923DK1_2005	D3_SG_05K3923DK1_2005	G3	I	II	2005	Unpublished
	295	EU081212	Singapore	D3_SG_05K3927DK1_2005	D3_SG_05K3927DK1_2005	G3	I	II	2005	Unpublished
	296	EU081213	Singapore	D3_SG_05K3928DK1_2005	D3_SG_05K3928DK1_2005	G3	I	II	2005	Unpublished
	297	EU081214	Singapore	D3_SG_05K4141DK1_2005	D3_SG_05K4141DK1_2005	G3	I	II	2005	Unpublished
	298	EU081215	Singapore	D3_SG_05K4144DK1_2005	D3_SG_05K4144DK1_2005	G3	I	II	2005	Unpublished
	299	EU081216	Singapore	D3_SG_05K4157DK1_2005	D3_SG_05K4157DK1_2005	G3	I	II	2005	Unpublished
	300	EU081217	Singapore	D3_SG_05K4159DK1_2005	D3_SG_05K4159DK1_2005	G3	I	II	2005	Unpublished
	301	EU081218	Singapore	D3_SG_05K4168DK1_2005	D3_SG_05K4168DK1_2005	G3	I	II	2005	Unpublished
	302	EU081219	Singapore	D3_SG_05K4176DK1_2005	D3_SG_05K4176DK1_2005	G3	I	II	2005	Unpublished
	303	EU081220	Singapore	D3_SG_05K4182DK1_2005	D3_SG_05K4182DK1_2005	G3	I	II	2005	Unpublished
	304	EU081222	Singapore	D3_SG_05K4454DK1_2005	D3_SG_05K4454DK1_2005	G3	I	II	2005	Unpublished
	305	EU081224	Singapore	D3_SG_05K4647DK1_2005	D3_SG_05K4647DK1_2005	G3	I	II	2005	Unpublished
	306	EU081225	Singapore	D3_SG_05K4648DK1_2005	D3_SG_05K4648DK1_2005	G3	I	II	2005	Unpublished
	307	EU081182	Singapore	D3_SG_05K791DK1_2005	D3_SG_05K791DK1_2005	G3	I	II	2005	Unpublished
	308	EU081183	Singapore	D3_SG_05K797DK1_2005	D3_SG_05K797DK1_2005	G3	I	II	2005	Unpublished
	309	EU081184	Singapore	D3_SG_05K802DK1_2005	D3_SG_05K802DK1_2005	G3	I	II	2005	Unpublished	Par(1_1479)
	310	AY146763	Mexico	MEX6097	MEX6097_95	G3	II	I	1995	J. Gen. Virol. 84 (Pt 6), 1569_1575 (2009	Par(1_1479)
	311	AY146764	Venezuela	LARD5990	Venz_LARD5990_00	G3	II	I	2000	J. Gen. Virol. 84 (Pt 6), 1569_1575 (2008	Par(1_1479)
	312	AY146765	Venezuela	LARD6007	Venz_LARD6007_00	G3	II	I	2000	J. Gen. Virol. 84 (Pt 6), 1569_1575 (2007	Par(1_1479)
	313	AY146766	Venezuela	LARD6218	Venz_LARD6218_00	G3	II	I	2000	J. Gen. Virol. 84 (Pt 6), 1569_1575 (2006	Par(1_1479)
	314	AY146767	Venezuela	LARD6315	Venz_LARD6315_00	G3	II	I	2000	J. Gen. Virol. 84 (Pt 6), 1569_1575 (2005
	315	AY146768	Venezuela	LARD6318	Venz_LARD6318_00	G3	II	I	2000	J. Gen. Virol. 84 (Pt 6), 1569_1575 (2004
	316	AY146769	Venezuela	LARD6397	Venz_LARD6397_00	G3	II	I	2000	J. Gen. Virol. 84 (Pt 6), 1569_1575 (2003	Par(1_1479)
	317	AY146770	Venezuela	LARD6411	Venz_LARD6411	G3	II	I		J. Gen. Virol. 84 (Pt 6), 1569_1575 (2003)
	318	AY146771	Venezuela	LARD6456	Venz_LARD6456	G3	II	I		J. Gen. Virol. 84 (Pt 6), 1569_1575 (2003)
	319	AY146772	Venezuela	LARD6666	Venz_LARD6666	G3	II	I		J. Gen. Virol. 84 (Pt 6), 1569_1575 (2003)
	320	AY146773	Venezuela	LARD6667	Venz_LARD6667	G3	II	I		J. Gen. Virol. 84 (Pt 6), 1569_1575 (2003)
	321	AY146774	Venezuela	LARD6668	Venz_LARD6668	G3	II	I		J. Gen. Virol. 84 (Pt 6), 1569_1575 (2003)
	322	AY146775	Venezuela	LARD6722	Venz_LARD6722	G3	II	I		J. Gen. Virol. 84 (Pt 6), 1569_1575 (2003)
	323	AY146776	Venezuela	LARD7110	Venz_LARD7110	G3	II	I		J. Gen. Virol. 84 (Pt 6), 1569_1575 (2003)
	324	AY146777	Venezuela	LARD7812	Venz_LARD7812	G3	II	I		J. Gen. Virol. 84 (Pt 6), 1569_1575 (2003)
	325	AY146778	Venezuela	LARD7984	Venz_LARD7984	G3	II	I		J. Gen. Virol. 84 (Pt 6), 1569_1575 (2003)
	326	AY702033	Nicaragua	Nicaragua24_94	Nicaragua24_94	G3	II	I	1994	Emerging Infect. Dis. 11 (5), 773_774 (2005)
	327	DQ341202	Mexico	4841_YUCATAN_MX_95	4841_YUCATAN_MX_95	G3	II	I	1995	Arch. Med. Res. 37 (6), 760_773 (2006)
	328	DQ341203	Mexico	6584_YUCATAN_MX_96	6584_YUCATAN_MX_96	G3	II	I	1996	Arch. Med. Res. 37 (6), 760_773 (2006)
	329	DQ341204	Mexico	6883_YUCATAN_MX_97	6883_YUCATAN_MX_97	G3	II	I	1997	Arch. Med. Res. 37 (6), 760_773 (2006)
	330	DQ341205	Mexico	6889_QUINTANA ROO_MX_97	6889_QUINTANA ROO_MX_97	G3	II	I	1997	Arch. Med. Res. 37 (6), 760_773 (2006)	Par(935_2413)
	331	DQ341206	Mexico	6896_QUINTANA ROO_MX_97	6896_QUINTANA ROO_MX_97	G3	II	I	1997	Arch. Med. Res. 37 (6), 760_773 (2006)
	332	DQ341207	Mexico	MX_00_OAXACA	MX_00_OAXACA	G3	II	I	2000	Arch. Med. Res. 37 (6), 760_773 (2006)
	333	DQ341209	Panama	PANAMA_94	PANAMA_94	G3	II	I	1994	Arch. Med. Res. 37 (6), 760_773 (2006)
	334	DQ367720	Venezuela	C02_003_Maracay 2001	Venz_C02_003_Maracay 2001	G3	II	I	2001	Unpublished
	335	DQ367721	Venezuela	C23_009_Maracay 2003	Venz_C23_009_Maracay 2003	G3	II	I	2003	Unpublished
	336	DQ367722	Venezuela	C29_008_Maracay 2003	Venz_C29_008_Maracay 2003	G3	II	I	2003	Unpublished
	337	DQ371245	Venezuela	C09_006_Maracay 2001	Venz_C09_006_Maracay 2001	G3	II	I	2001	Unpublished
	338	EU482555	USA: Puerto Rico	PtoR_BID V1043_2006	PtoR_BID V1043_2006	G3	II	I	2006	Unpublished
	339	EU482558	USA: Puerto Rico	PtoR_BID V1049_1998	PtoR_BID V1049_1998	G3	II	I	1998	Unpublished
	340	EU482559	USA: Puerto Rico	PtoR_BID V1050_1998	PtoR_BID V1050_1998	G3	II	I	1998	Unpublished
	341	EU482563	USA: Puerto Rico	PtoR_BID V1075_1998	PtoR_BID V1075_1998	G3	II	I	1998	Unpublished
	342	EU482564	USA: Puerto Rico	PtoR_BID V1078_2003	PtoR_BID V1078_2003	G3	II	I	2003	Unpublished
	343	EU482566	USA: Puerto Rico	PtoR_BID V1088_1998	PtoR_BID V1088_1998	G3	II	I	1998	Unpublished
	344	EU482595	USA: Puerto Rico	PtoR_BID V858_2003	PtoR_BID V858_2003	G3	II	I	2003	Unpublished
	345	EU482596	USA: Puerto Rico	PtoR_BID V859_1998	PtoR_BID V859_1998	G3	II	I	1998	Unpublished
	346	EU482612	Venezuela: DF_Caracas	VEN_BID V904_2001	VEN_BID V904_2001	G3	II	I	2001	Unpublished
	347	EU482613	Venezuela: DF_Caracas"	VEN_BID V906_2001	VEN_BID V906_2001	G3	II	I	2001	Unpublished
	348	EU482614	Venezuela: DF_Caracas	VEN_BID V913_2001	VEN_BID V913_2001	G3	II	I	2001	Unpublished
	349	AY038605	Brazil	BR_68784	BR_68784_00	G3	II	II	2000	Braz. J. Med. Biol. Res. 35 (8), 869_872 (2002)
	350	AY099337	Martinique	D3_H_IMTSSA_MART_1999_1243	D3_H_IMTSSA_MART_1999_1243	G3	II	II	1999	J. Clin. Microbiol. 41 (11), 5195_5198 (2003)
	351	AY099338	Martinique	D3_H_IMTSSA_MART_2000_1567	D3_H_IMTSSA_MART_2000_1567	G3	II	II	2000	J. Clin. Microbiol. 41 (11), 5195_5198 (2003)
	352	AY099339	Martinique	D3_H_IMTSSA_MART_2000_1706	D3_H_IMTSSA_MART_2000_1706	G3	II	II	2000	J. Clin. Microbiol. 41 (11), 5195_5198 (2003)
	353	AY099340	Martinique	D3_H_IMTSSA_MART_2001_2012	D3_H_IMTSSA_MART_2001_2012	G3	II	II	2001	J. Clin. Microbiol. 41 (11), 5195_5198 (2003)
	354	AY099341	Martinique	D3_H_IMTSSA_MART_2001_2023	D3_H_IMTSSA_MART_2001_2023	G3	II	II	2001	J. Clin. Microbiol. 41 (11), 5195_5198 (2003)
	355	AY099342	Martinique	D3_H_IMTSSA_MART_2001_2336	D3_H_IMTSSA_MART_2001_2336	G3	II	II	2001	J. Clin. Microbiol. 41 (11), 5195_5198 (2003)
	356	AY632355	Brazil	AM2394	BR_AM2394	G3	II	II		Submitted _ Unpublished
	357	AY679147	Brazil	BR74886_02	BR74886_02	G3	II	II	2002	Braz J Med Biol Res. 2002, 35(8):869_72.
	358	AY702030	Cuba	Cuba580_01	Cuba580_01	G3	II	II	2001	Emerging Infect. Dis. 11 (5), 773_774 (2005)
	359	AY702031	Cuba	Cuba21_02	Cuba21_02	G3	II	II	2002	Emerging Infect. Dis. 11 (5), 773_774 (2005)
	360	AY702032	Cuba	Cuba116_00	Cuba116_00	G3	II	II	2000	Emerging Infect. Dis. 11 (5), 773_774 (2005)
	361	AY960628	Brazil	Bel73318	BR_Bel73318	G3	II	II		Submitted (13_MAR_2005) _ Unpublished
	362	AY960629	Brazil	CEA4739	BR_CEA4739	G3	II	II		Submitted (13_MAR_2005) _ Unpublished
	363	AY960630	Brazil	GOI1099	BR_GOI1099	G3	II	II		Submitted (13_MAR_2005) _ Unpublished
	364	AY960631	Brazil	GOI1100	BR_GOI1100	G3	II	II		Submitted (13_MAR_2005) _ Unpublished
	365	AY960632	Brazil	MTO3103	BR_MTO3103	G3	II	II		Submitted (13_MAR_2005) _ Unpublished
	366	AY960633	Brazil	RGN576	BR_RGN576	G3	II	II		Submitted (13_MAR_2005) _ Unpublished
	367	AY960634	Brazil	ROR3832	BR_ROR3832	G3	II	II		Submitted (13_MAR_2005) _ Unpublished
	368	AY960635	Brazil	ROR3845	BR_ROR3845	G3	II	II		Submitted (13_MAR_2005) _ Unpublished
	369	DQ118864	Brazil	D3BR_BR8_04	BR_D3BR_BR8_04	G3	II	II	2004	Am. J. Trop. Med. Hyg. 75 (4), 710_715 (2006)
	370	DQ118865	Brazil	D3BR_BV4_02	BR_D3BR_BV4_02	G3	II	II	2002	Am. J. Trop. Med. Hyg. 75 (4), 710_715 (2006)
	371	DQ118866	Brazil	D3BR_CU6_02	BR_D3BR_CU6_02	G3	II	II	2002	Am. J. Trop. Med. Hyg. 75 (4), 710_715 (2006)
	372	DQ118867	Brazil	D3BR_GO5_03	BR_D3BR_GO5_03	G3	II	II	2003	Am. J. Trop. Med. Hyg. 75 (4), 710_715 (2006)
	373	DQ118868	Brazil	D3BR_IG10_03	BR_D3BR_IG10_03	G3	II	II	2003	Am. J. Trop. Med. Hyg. 75 (4), 710_715 (2006)
	374	DQ118869	Brazil	D3BR_MA1_02	BR_D3BR_MA1_02	G3	II	II	2002	Am. J. Trop. Med. Hyg. 75 (4), 710_715 (2006)
	375	DQ118870	Brazil	D3BR_MR9_03	BR_D3BR_MR9_03	G3	II	II	2003	Am. J. Trop. Med. Hyg. 75 (4), 710_715 (2006)
	376	DQ118871	Brazil	D3BR_PV1_03	BR_D3BR_PV1_03	G3	II	II	2003	Am. J. Trop. Med. Hyg. 75 (4), 710_715 (2006)
	377	DQ118872	Brazil	D3BR_PV2_03	BR_D3BR_PV2_03	G3	II	II	2003	Am. J. Trop. Med. Hyg. 75 (4), 710_715 (2006)
	378	DQ118873	Brazil	D3BR_PV3_03	BR_D3BR_PV3_03	G3	II	II	2003	Am. J. Trop. Med. Hyg. 75 (4), 710_715 (2006)
	379	DQ118874	Brazil	D3BR_PV4_03	BR_D3BR_PV4_03	G3	II	II	2003	Am. J. Trop. Med. Hyg. 75 (4), 710_715 (2006)
	380	DQ118875	Brazil	D3BR_PV5_02	BR_D3BR_PV5_02	G3	II	II	2002	Am. J. Trop. Med. Hyg. 75 (4), 710_715 (2006)
	381	DQ118876.	Brazil	D3BR_PV6_03	BR_D3BR_PV6_03	G3	II	II	2003	Am. J. Trop. Med. Hyg. 75 (4), 710_715 (2006)
	382	DQ118877	Brazil	D3BR_RP1_03	BR_D3BR_RP1_03	G3	II	II	2003	Am. J. Trop. Med. Hyg. 75 (4), 710_715 (2006)
	383	DQ118878	Brazil	D3BR_PP15_04	BR_D3BR_PP15_04	G3	II	II	2004	Am. J. Trop. Med. Hyg. 75 (4), 710_715 (2006)
	384	DQ118879	Brazil	D3BR_RP2_03	BR_D3BR_RP2_03	G3	II	II	2003	Am. J. Trop. Med. Hyg. 75 (4), 710_715 (2006)
	385	DQ118880	Brazil	D3BR_SG2_02	BR_D3BR_SG2_02	G3	II	II	2002	Am. J. Trop. Med. Hyg. 75 (4), 710_715 (2006)
	386	DQ118881	Brazil	D3BR_SL3_02	BR_D3BR_SL3_02	G3	II	II	2002	Am. J. Trop. Med. Hyg. 75 (4), 710_715 (2006)
	387	DQ118882	Brazil	D3BR_ST14_04	BR_D3BR_ST14_04	G3	II	II	2004	Am. J. Trop. Med. Hyg. 75 (4), 710_715 (2006)
	388	DQ118883	Paraguay	D3PY_AS10_03	PY_D3PY_AS10_03	G3	II	II	2003	Am. J. Trop. Med. Hyg. 75 (4), 710_715 (2006)
	389	DQ118884	Paraguay	D3PY_AS12_02	PY_D3PY_AS12_02	G3	II	II	2002	Am. J. Trop. Med. Hyg. 75 (4), 710_715 (2006)
	390	DQ118885	Paraguay	D3PY_AS9_03	PY_D3PY_AS9_03	G3	II	II	2003	Am. J. Trop. Med. Hyg. 75 (4), 710_715 (2006)
	391	DQ118886	Paraguay	D3PY_FM11_03	PY_D3PY_FM11_03	G3	II	II	2003	Am. J. Trop. Med. Hyg. 75 (4), 710_715 (2006)
	392	DQ118887	Paraguay	D3PY_PJ4_03	PY_D3PY_PJ4_03	G3	II	II	2003	Am. J. Trop. Med. Hyg. 75 (4), 710_715 (2006)
	393	DQ118888	Paraguay	D3PY_PJ5_03	PY_D3PY_PJ5_03	G3	II	II	2003	Am. J. Trop. Med. Hyg. 75 (4), 710_715 (2006)
	394	DQ118889	Paraguay	D3PY_PJ6_03	PY_D3PY_PJ6_03	G3	II	II	2003	Am. J. Trop. Med. Hyg. 75 (4), 710_715 (2006)
	395	DQ118890	Paraguay	D3PY_PJ7_03	PY_D3PY_PJ7_03	G3	II	II	2003	Am. J. Trop. Med. Hyg. 75 (4), 710_715 (2006)
	396	DQ118891	Paraguay	D3PY_YA2_03	PY_D3PY_YA2_03	G3	II	II	2003	Am. J. Trop. Med. Hyg. 75 (4), 710_715 (2006)
	397	DQ177886	Bolivia	FSB 413_2003	Bv_FSB 413_2003	G3	II	II	2003	Submitted _ Unpublished
	398	DQ177887	Bolivia	FSB 439_2003	Bv_FSB 439_2003	G3	II	II	2003	Submitted _ Unpublished
	399	DQ177888	Peru	FSL1212_Yurimaguas_2004	Peru_FSL1212_Yurimaguas_2004	G3	II	II	2004	Submitted _ Unpublished
	400	DQ177889	Peru	FSL706_Loreto_2002	Peru_FSL706_Loreto_2002	G3	II	II	2002	Submitted _ Unpublished
	401	DQ177890	Peru	FSP581_Piura_2001	Peru_FSP581_Piura_2001	G3	II	II	2001	Submitted _ Unpublished
	402	DQ177891	Peru	FST145_Tumbes_2003	Peru_FST145_Tumbes_2003	G3	II	II	2003	Submitted _ Unpublished
	403	DQ177892	Peru	FST289_Tumbes_2004	Peru_FST289_Tumbes_2004	G3	II	II	2004	Submitted _ Unpublished	Par(1_1479)
	404	DQ177893	Peru	FST312_Tumbes_2004	Peru_FST312_Tumbes_2004	G3	II	II	2004	Submitted _ Unpublished
	405	DQ177894	Peru	FST 346_Tumbes_2004	Peru_FST 346_Tumbes_2004	G3	II	II	2004	Submitted _ Unpublished	Par(1_1479)
	406	DQ177895	Peru	IQD1728_Iquitos_2002	Peru_IQD1728_Iquitos_2002	G3	II	II	2004	Submitted _ Unpublished	Par(1_1479)
	407	DQ177896	Peru	IQD5132_Iquitos_2003	Peru_IQD5132_Iquitos_2003	G3	II	II	2003	Submitted _ Unpublished	Par(1_1479)
	408
	409	DQ177897	Peru	MFI624_Iquitos_Jan.2005	Peru_MFI624_Iquitos_Jan.2005	G3	II	II	2005	Submitted _ Unpublished	499..1977
	410	DQ177898	Peru	OBS8852_2000	Peru_OBS8852_2000	G3	II	II	2000	Submitted _ Unpublished	Par(1_1479)
	411	DQ177899	Peru	OBS8857_2000	Peru_OBS8857_2000	G3	II	II	2000	Submitted _ Unpublished	499..1977
	412	DQ177900	Peru	OBT1467_Tumbes_2001	Peru_OBT1467_Tumbes_2001	G3	II	II	2001	Submitted _ Unpublished
	413	DQ177901	Peru	OBT2812_Piura_2003	Peru_OBT2812_Piura_2003	G3	II	II	2003	Submitted _ Unpublished
	414	DQ177902	Peru	OBT4024_Lima_Comas, Apr.2005	Peru_OBT4024_Lima_Comas_2005	G3	II	II	2005	Submitted _ Unpublished
	415	DQ177903	Peru	OBT412_Tumbes_2000	Peru_OBT412_Tumbes_2000	G3	II	II	2000	Submitted _ Unpublished
	416	EF629366	Brazil	BR DEN3 95_04	BR DEN3 95_04	G3	II	II	2004	Unpublished
	417	L11430	Mozambique	Mozambique 85	Mozambique 85	G3	RECOMB**		1985	J. Gen. Virol. 75 (Pt 1), 65_75 (1994)
	418	EF629367	Brazil	BR DEN3 97_04	BR DEN3 97_04	G3	II	II	2004	Unpublished
	419	EF629368	Brazil	BR DEN3 98_04	BR DEN3 98_04	G3	II	II	2004	Unpublished
	420	EF629369	Brazil	BR DEN3 290_02	BR DEN3 290_02	G3	II	II	2002	Unpublished
	421	L11434	Puerto Rico	PtoRico_77_1340	PtoRico_77_1340	G4	RECOMB**		1977	J. Gen. Virol. 75 (Pt 1), 65_75 (1994)
	422	L11619	Tahiti	Tahiti_89_2167	Tahiti_89_2167	G4	RECOMB**		1989	Unpublished (1993)
	423	AY146761	Puerto Rico	PtoRico_1339	PtoRico_1339_77	G4			1977	J. Gen. Virol. 84 (Pt 6), 1569_1575 (2003)
	424	L11433	Puerto Rico	Puerto Rico 1963	Puerto Rico 1963	G4			1963	J. Gen. Virol. 75 (Pt 1), 65_75 (1994)
	425	L11439	Tahiti	Tahiti_65	Tahiti_65	G4			1965	J. Gen. Virol. 75 (Pt 1), 65_75 (1994)
	426	DQ401694	Indonesia	InJ_I6_82	In_InJ_I6_82	MUT	MUT	MUT		Unpublished
	427	DQ401695	Philippines	PhMH_J1_97	PhMH_J1_97	MUT	MUT	MUT		Unpublished
		DQ341212.	Mexico	1503_YUCATAN_MX_84_D4	1503_YUCATAN_MX_84_D4	Outgrup	Outgrup	Outgrup	1984	Arch. Med. Res. 37 (6), 760_773 (2006)
		AY484605	Jamaica"	JAM1983_D2	JAM1983_D2	Outgrup	Outgrup	Outgrup	1983	Virology 324 (1), 48_59 (2004)
		AY732411	Thailand	ThD1_0127_80_D1	ThD1_0127_80_D1	Outgrup	Outgrup	Outgrup	1980	J. Virol. 79 (24), 15123_15130 (2005)
		*	Wittke et al., 2002
		**	Worobey M, et al., 1999

## Sheet: Identical Strain 
	Identical sequences
	N°	Maintained Strain	Eliminated strain
	1	Ja_00_40_1HuNIID_00	Ja_00_41_1HuNIID_00
	2	ET_D3_Hu_TL018NIID_2005	ET_D3_Hu_OPD029NIID_2005
	3	ET_D3_Hu_TL129NIID_2005	ET_D3_Hu_PED129NIID_2005
	4	Venz_LARD5990_00	Venz_LARD6007_00, Venz_LARD6218_00, Venz_LARD6456
	5	BDH_114_00	BDH_164_00
	6	ThD3_0055_93	ThD3_0055_93
	7	Thail_87	ThD3_0007_87, ThD3_0118_86
	8	BR_D3BR_PV1_03	BR_D3BR_PV2_03, BR_D3BR_PV6_03
	9	BR_D3BR_RP2_03	BR_D3BR_PP15_04
	10	PY_D3PY_AS10_03	PY_D3PY_AS9_03
	11	PY_D3PY_PJ5_03	PY_PJ5_03, PY_D3PY_PJ7_03
	12	Peru_OBT1467_Tumbes_2001	Peru_OBT412_Tumbes_2000
	13	6883_YUCATAN_MX_97	6896_QUINTANA
	14	ET_D3_Hu_OPD007NIID_2005	ET_SV0195_05, ET_SV0168_05
	15	ET_D3_Hu_TL109NIID_2005	ET_D3_Hu_PED109NIID_2005_ET_SV0167_05
	16	ET_SV0171_05	ET_SV0165_05
	17	ET_SV0186_05	ET_SV0164_05
	18	ET_D3_Hu_TL029NIID_2005	ET_D3_Hu_OPD029NIID_2005, ET_SV0162_05
	19	Tw_98_701TN9811a	98TW349, 98TW358_98, 98TW360, 98TW364_98,
			98TW388_98, 98TW390_98, 98TW434_98, 98TW503_98
	20	98TWmosq_98	98TW414_98
	21	D3_SG_05K791DK1_2005	D3_SG_05K805DK1_2005, D3_SG_05K827DK1_2005,
			D3_SG_05K863DK1_2005, D3_SG_05K3324DK1_2005
	22	D3_SG_05K3316DK1_2005	D3_SG_05K3897DK1_2005
	23	D3_SG_05K3912DK1_2005	D3_SG_05K4141DK1_2005
	24	D3_SG_05K3329DK1_2005	D3_SG_05K3900DK1_2005, D3_SG_05K4159DK1_2005
	25	D3_SG_SS710_2004	D3_SG_05K797DK1_2005, D3_SG_05K843DK1_2005
			D3_SG_05K845DK1_2005, D3_SG_05K852DK1_2005
			D3_SG_05K868DK1_2005, D3_SG_05K871DK1_2005
			D3_SG_05K2400DK1_2005, D3_SG_05K3305DK1_2005
			D3_SG_05K3314DK1_2005, D3_SG_05K3928DK1_2005
			D3_SG_05K4157DK1_2005, D3_SG_05K4168DK1_2005
			D3_SG_05K4176DK1_2005, D3_SG_05K4182DK1_2005
			D3_SG_05K4454DK1_2005
	26	D3_SG_05K3312DK1_2005	D3_SG_05K4144DK1_2005, D3_SG_05K4647DK1_2005
	27	PtoR_BID_V1050_1998	PtoR_BID_V1088_1998
	28	D3_H_IMTSSA_SRI_2000_1266	NC_001475
	29	D3_BR_RP_2404_2006	D3_BR_RP_2604_2006
	30	D3_BR_RP_1651_2006	D3BR_RP_549_2006
	31	D3_BR_RP_1573_2006	D3_BR_RP_1625_2006, D3_BR_RP_2170_2006
			D3_BR_RP_590_2006, D3_BR_RP_597_2006
			D3BR_RP_2121_2006, D3BR_RP_2167_2006
	32	BR_ROR3832	BR_ROR3845
	33	Bv_FSB 439_2003	Bv_FSB 413_2003
	34	ET_D3_Hu_TL029NIID_2005	ET_SV0162_05
	35	BR_DEN3_RO1_02	BR_DEN3_RO2_02
		Total of identical sequences excluded	75
		Same Isolated with different codes of access
		AY676352 / Thailand: Bangkok / ThD3_0010_87	AY676362 / Thailand / ThD3_0010_87
		AY676351 / Thailand: Bangkok / ThD3_0055_93	AY676357 / Thailand / ThD3_0055_93
		AY676375 / Thailand / ThD3_0104_93	AY676350 / Thailand: Bangkok / ThD3_0104_93
		AB219130 / East Timor / D3_Hu_OPD029NIID_2005	AB219132 / East Timor / D3_Hu_OPD029NIID_2005
		AY099336 / D3_H_IMTSSA_SRI_2000_1266/	163644368 / D3/H/IMTSSA-SRI/2000/1266
		Total of sequences with the same code of access excluded	5
