# Supplementary material for: Genetic diversity of the E Protein of Dengue Type 3 Virus
Source: Virol J. 2009 Jul 23;6:113. doi: 10.1186/1743-422X-6-113 (PMC2720943; doi:10.1186/1743-422X-6-113)
Supplement: Additional file 2 — Alignment of nucleotide and amino acid sequences of the E protein of the 361 strains of DENV-3. The file provides details on all the variable sites distributed in the E protein gene. [file 1743-422X-6-113-S2.xls]

## Sheet: Codons 1-166
	Codon	1	2	3	4	5	6	7	8	9	10	11	12	13	14	15	16	17	18	19	20	21	22	23	24	25	26	27	28	29	30	31	32	33	34	35	36	37	38	39	40	41	42	43	44	45	46	47	48
1	#In_98901437_DSS_DV_3_98	ATG	AGA	TGT	GTG	GGA	GTA	GGA	AAC	AGA	GAT	TTT	GTG	GAA	GGC	CTA	TCA	GGA	GCC	ACG	TGG	GTT	GAC	GTG	GTG	CTC	GAA	CAC	GGT	GGG	TGT	GTG	ACT	ACC	ATG	GCT	AAG	AAC	AAG	CCC	ACG	CTG	GAC	ATA	GAG	CTC	CAG	AAG	ACC
2	#In_98901517_DHF_DV_3_98	...	...	...	...	...	...	...	...	...	...	...	...	...	...	...	...	...	...	...	...	...	...	...	...	...	...	...	...	...	...	...	...	...	...	...	...	...	...	...	...	...	...	...	...	...	...	...	...
3	#NAMRU_2_98901413	...	...	...	...	...	...	...	...	...	...	...	...	...	...	...	...	...	..T	...	...	...	...	...	...	...	...	...	...	...	...	...	...	...	...	...	...	...	...	...	...	..A	...	...	...	...	...	...	...
4	#In_den3_98	...	...	...	...	...	...	...	...	...	...	...	...	...	...	...	...	...	..T	...	...	...	...	...	...	...	...	...	...	...	...	...	...	...	...	...	...	...	...	...	...	...	...	...	...	...	...	...	...
5	#In_FW01_04	...	...	...	...	...	...	...	...	...	...	...	...	...	...	...	...	...	..T	...	...	...	...	...	...	...	...	...	...	...	...	...	...	...	...	..C	...	...	...	...	...	...	...	...	...	...	...	...	...
6	#Indo0312a_Tw	...	...	...	...	...	...	...	...	...	...	...	...	...	...	...	...	...	..T	...	...	...	...	...	...	...	...	...	...	...	...	...	...	...	...	..C	...	...	...	...	...	...	...	...	...	...	...	...	...
7	#In_KJ46_04	...	...	...	...	...	...	...	...	...	...	...	...	...	...	...	...	...	..T	...	...	...	...	...	...	...	...	...	...	...	...	...	...	...	...	...	...	...	...	...	...	...	...	...	...	...	...	...	...
8	#In_KJ71_04	...	...	...	...	...	...	...	...	...	...	...	...	...	...	...	...	...	..T	...	...	...	...	...	...	...	...	...	...	...	...	...	...	...	...	...	...	...	...	...	...	...	...	...	...	...	...	...	...
9	#In_PH86_04	...	...	...	...	...	...	...	...	...	...	...	...	...	...	...	...	...	..T	...	...	...	...	...	...	...	...	...	...	...	...	...	...	...	...	...	...	...	...	...	...	...	...	...	...	...	...	...	...
10	#In_PI64_04	...	...	...	...	...	...	...	...	...	...	...	...	...	...	...	...	...	..T	...	...	...	...	...	...	...	...	...	...	...	...	...	...	...	...	...	...	...	...	...	...	...	...	...	...	...	...	...	...
11	#Indo0508a_Tw	...	...	...	...	...	...	...	...	...	...	...	...	...	...	...	...	...	..T	...	...	...	...	...	...	...	...	...	...	...	...	...	..C	...	...	...	...	...	...	...	...	...	...	...	...	...	...	...	...
12	#In_FW06_04	...	...	...	...	...	...	...	...	...	...	...	...	...	...	...	...	...	..T	...	...	...	...	...	...	...	...	...	...	...	...	...	...	..T	...	...	...	...	...	...	...	...	...	...	...	...	...	...	...
13	#In_KJ30i_04	...	...	...	...	...	..G	...	...	...	...	...	...	...	...	...	...	...	..T	...	...	...	...	...	...	...	...	...	...	...	...	...	...	...	...	...	...	...	...	...	...	...	...	...	...	...	...	...	...
14	#In_TB55i_04	...	...	...	...	...	..G	...	...	...	...	...	...	...	...	...	...	...	..T	...	...	...	...	...	...	...	...	...	...	...	...	...	...	...	...	...	...	...	...	...	...	...	...	...	...	...	...	...	...
15	#In_TB16_04	...	...	...	...	...	..G	...	...	...	...	...	...	...	...	...	...	...	..T	...	...	...	...	...	...	...	...	...	...	...	...	...	...	...	...	...	...	...	...	...	...	...	...	...	...	...	...	...	...
16	#NAMRU_2_98901620	...	...	...	...	...	..G	...	...	...	...	...	...	..G	...	...	...	...	..T	...	...	...	...	...	...	...	...	...	...	...	...	...	...	...	...	...	...	...	...	...	...	...	...	...	...	...	...	...	...
17	#In_98901403_DSS_DV_3_98	...	...	...	...	...	...	...	...	...	...	...	...	...	...	...	...	...	..T	...	...	...	...	...	...	...	...	...	...	...	..C	...	...	...	...	...	...	...	...	...	...	...	...	...	...	...	...	...	...
18	#ET_D3_Hu_Indonesia_NIID02_2005	...	...	...	...	...	...	...	...	...	...	...	...	...	...	...	...	...	...	...	...	...	...	...	...	...	...	...	...	...	...	...	...	...	...	..C	...	...	...	...	...	...	...	...	...	...	...	...	...
19	#Indo9804a_Tw	...	...	...	...	...	...	...	...	...	...	...	...	...	...	...	...	...	..T	...	...	...	...	...	...	...	...	...	...	...	...	...	...	...	...	...	...	...	...	...	...	...	...	...	...	...	...	...	...
20	#In_BA51_04	...	...	...	...	...	...	...	...	...	...	..C	...	...	..T	...	...	...	..T	...	...	...	...	...	...	..T	...	...	...	...	...	...	...	...	...	...	...	...	...	...	...	...	...	...	...	...	...	...	...
21	#ET_SV0194_05	...	...	...	...	...	...	...	...	...	...	...	...	...	...	...	...	...	..T	...	...	...	...	...	...	...	...	...	...	...	...	...	...	...	...	...	...	...	...	...	...	...	..T	...	...	...	...	...	...
22	#ET_SV0171_05	...	...	...	...	...	...	...	...	...	...	...	...	...	...	...	...	...	..T	...	...	...	...	...	...	...	...	...	...	...	...	...	...	...	...	...	...	...	...	...	...	...	..T	...	...	...	...	...	...
23	#ET_D3_Hu_TL018NIID_2005	...	...	...	...	...	...	...	...	...	...	...	...	...	...	...	...	...	..T	...	...	...	...	...	...	...	...	...	...	...	...	...	...	...	...	...	...	...	...	...	...	...	..T	...	...	...	...	...	...
24	#ET_SV0160_05	...	...	...	...	...	...	...	...	...	...	...	...	...	...	...	...	...	..T	...	...	...	...	...	...	...	...	...	...	...	...	...	...	...	...	...	...	...	...	...	...	...	..T	...	...	...	...	...	...
25	#ET_SV0186_05	...	...	...	...	...	...	...	...	...	...	...	...	...	...	...	...	...	..T	...	...	...	...	...	...	...	...	...	...	...	...	...	...	...	...	...	...	...	...	...	...	...	..T	...	...	...	...	...	...
26	#ET_SV0177_05	...	...	...	...	...	...	...	...	...	...	...	...	...	...	...	...	...	..T	...	...	...	...	...	...	...	...	...	...	...	...	...	...	...	...	...	...	...	...	...	...	...	..T	...	...	...	...	...	...
27	#ET_D3_Hu_TL129NIID_2005	...	...	...	...	...	...	...	...	...	...	...	...	...	...	...	...	...	..T	...	...	...	...	...	...	...	...	...	...	...	...	...	...	...	...	...	...	...	...	...	...	...	..T	...	...	...	...	...	...
28	#ET_SV0193_05	...	...	...	...	...	...	...	...	...	...	...	...	...	...	...	...	...	..T	...	...	...	...	...	...	...	...	...	...	...	...	...	...	...	...	...	...	...	...	...	...	...	..T	...	...	...	...	...	...
29	#ET_D3_Hu_TL109NIID_2005	...	...	...	...	...	...	...	...	...	...	...	...	...	...	...	...	...	..T	...	...	...	...	...	...	...	...	...	...	...	...	...	...	...	...	...	...	...	...	...	...	...	..T	...	...	...	...	...	...
30	#ET_D3_Hu_OPD007NIID_2005	...	...	...	...	...	...	...	...	...	...	...	...	...	...	...	...	...	..T	...	...	...	...	...	...	...	...	...	...	...	...	...	...	...	...	...	...	...	...	...	...	...	..T	...	...	...	...	...	...
31	#ET_SV0153_05	...	...	...	...	...	...	...	...	...	...	...	...	...	...	...	...	...	..T	...	...	...	...	...	...	...	...	...	...	...	...	...	...	...	...	...	...	...	...	...	...	...	..T	...	...	...	...	...	...
32	#ET_SV0174_05	...	...	...	...	...	...	...	...	...	...	...	...	...	...	...	...	...	..T	...	...	...	...	...	...	...	...	...	...	...	...	...	...	...	...	...	...	...	...	...	...	..A	..T	...	...	...	...	...	...
33	#ET_D3_Hu_TL029NIID_2005	...	...	...	...	...	...	...	...	...	...	...	...	...	...	...	...	...	..T	...	...	...	...	...	...	...	...	...	...	...	...	...	...	...	...	...	...	...	...	...	...	...	..T	...	...	...	...	...	...
34	#ET209_00	...	...	...	...	...	...	...	...	...	...	...	...	...	...	...	...	...	..T	...	...	...	...	...	...	...	...	...	...	...	...	...	...	...	...	...	...	...	...	...	...	...	..T	...	...	...	...	...	...
35	#ET_D3_Hu_Indonesia_NIID01_2005	...	..G	...	...	...	...	...	...	...	...	..C	...	...	...	...	...	...	..T	...	...	...	...	...	...	...	..G	...	...	...	...	...	...	...	...	...	...	...	...	...	...	..A	..T	...	...	...	...	...	...
36	#ET_D3_Hu_Indonesia_NIID04_2005	...	...	...	...	...	...	...	...	...	...	..C	...	...	...	...	...	...	..T	...	...	...	...	...	...	...	..G	...	...	...	...	...	...	...	...	...	...	...	...	...	...	..A	..T	...	...	...	...	...	...
37	#In_den3_88	...	...	...	...	...	...	...	...	...	...	...	...	...	...	...	...	...	..T	...	...	...	...	...	...	...	...	...	...	...	...	...	...	...	...	...	...	...	...	...	...	...	..T	...	...	...	...	...	..T
38	#Indo9909a_Tw	...	...	...	...	...	..G	...	...	...	...	...	...	...	...	...	...	...	..T	...	...	...	...	...	...	...	...	...	...	...	...	...	...	...	...	...	...	...	...	...	...	...	..T	...	...	...	...	...	..T
39	#Indo85	...	...	...	...	...	...	...	...	...	...	...	...	...	...	...	...	...	..T	...	...	...	...	...	...	...	...	...	...	...	...	...	...	...	...	...	...	...	...	...	...	...	..T	...	...	...	...	...	...
40	#Indo9108a_Tw	...	...	...	...	...	..G	...	...	...	...	...	...	...	...	...	...	...	..T	...	...	...	...	..A	...	...	...	...	...	...	...	...	...	..T	...	...	...	...	...	...	...	...	..T	...	...	...	...	...	...
41	#Thail_D88_303_88	...	...	...	...	...	...	...	...	...	...	...	...	...	...	...	...	...	..T	...	...	...	...	...	...	...	...	...	...	...	...	...	...	...	...	...	...	...	...	...	...	...	..T	...	...	...	...	...	...
42	#In_98902890_DF_DV_3_98	...	...	...	...	...	...	..G	...	...	...	...	...	...	...	...	...	...	..T	...	...	...	...	...	...	..T	...	..T	...	...	...	..A	...	...	...	...	...	...	...	...	...	...	...	...	...	...	...	...	...
43	#Malasya_74	...	...	...	...	...	...	...	...	...	...	...	...	...	...	...	...	...	..T	...	...	...	...	...	...	...	..G	..T	...	...	...	...	...	...	...	...	...	...	...	...	...	...	..T	...	...	...	...	...	...
44	#PF92_2986_92	...	...	...	...	...	...	...	...	...	...	...	...	...	...	...	...	...	..T	...	...	...	...	...	...	...	..G	...	...	...	...	...	...	..T	...	...	...	...	...	...	...	T..	..T	...	...	...	...	...	...
45	#PF92_4190_92	...	...	...	...	...	...	...	...	...	...	...	...	...	...	...	...	...	..T	...	...	...	...	...	...	...	..G	...	...	...	...	...	...	..T	...	...	...	...	...	...	...	T..	..T	...	...	...	...	...	...
46	#PF92_2956_92	...	...	...	...	...	...	...	...	...	...	..C	...	...	...	...	...	...	..T	...	...	...	...	...	...	...	..G	...	...	...	...	...	...	..T	...	...	...	...	...	...	...	T..	..T	...	...	...	...	...	...
47	#PF89_320219_89	...	...	...	...	...	...	...	...	...	...	...	...	...	...	...	...	...	..T	...	...	...	...	...	...	...	..G	...	...	...	...	...	...	..T	...	...	...	...	...	...	...	T..	..T	...	...	...	...	...	...
48	#PF94_136116_94	...	...	...	...	...	..G	...	...	...	...	...	...	...	...	...	...	...	..T	...	...	...	...	...	...	...	..G	...	...	...	...	...	..C	..T	...	...	...	...	...	...	...	T..	..T	...	...	...	...	...	...
49	#PF89_27643_89	...	...	...	...	...	...	...	...	...	...	...	...	...	...	...	...	...	..T	...	...	...	...	...	...	...	..G	...	...	...	...	...	...	..T	...	...	...	...	...	...	...	T..	..T	...	...	...	...	...	...
50	#PF90_6056_90	...	...	...	...	...	...	...	...	...	...	...	...	...	...	...	...	...	..T	...	...	...	...	...	...	...	..G	...	...	...	...	...	...	..T	...	...	...	...	...	...	...	T..	..T	...	...	...	...	...	...
51	#PF90_3056_90	...	...	...	...	...	...	...	...	...	...	...	...	...	...	...	...	...	..T	...	...	...	...	...	...	...	..G	...	...	...	...	...	...	..T	...	...	...	...	...	...	...	T..	..T	...	...	...	...	...	...
52	#PF90_3050_90	...	...	...	...	...	...	...	...	...	...	...	...	...	...	...	...	...	..T	...	...	...	...	...	...	...	..G	...	...	...	...	...	...	..T	...	...	...	...	...	...	...	T..	..T	...	...	...	...	...	...
53	#Fiji_92	...	...	...	...	...	...	...	...	...	...	...	...	...	...	...	...	...	..T	...	...	...	...	...	...	...	..G	...	...	...	...	...	...	..T	...	...	...	...	...	...	...	T..	..T	...	...	...	...	...	...
54	#In_Sleman_78	...	...	..C	...	...	...	...	...	...	...	...	...	...	...	...	...	...	..T	...	...	...	...	...	...	...	..G	...	...	...	...	...	...	...	...	...	...	...	...	...	...	...	..T	...	...	...	...	...	...
55	#Indo73	...	...	...	...	...	...	...	...	...	...	...	...	...	...	...	...	...	..T	...	...	...	...	...	...	...	..G	...	...	...	...	...	...	...	...	...	...	...	...	...	...	...	..T	...	...	...	...	...	...
56	#Malasya_81	...	...	...	...	...	...	...	...	...	...	...	...	...	...	...	...	...	..T	..A	...	...	...	..A	...	...	..G	...	...	...	...	...	...	...	...	...	...	...	...	...	...	...	...	...	...	...	...	.G.	...
57	#Philp_96_9609a_Tw	...	..G	...	...	...	...	...	...	...	...	...	...	...	...	...	...	...	..T	...	...	...	...	...	...	...	..G	...	...	...	...	...	...	...	...	...	...	...	...	...	...	...	..T	...	...	...	...	...	...
58	#Philp_98_9809a_Tw	...	..G	...	...	...	...	...	...	...	...	...	...	...	...	...	...	...	..T	...	...	...	...	...	...	...	..G	...	...	...	...	...	...	...	...	...	...	...	...	...	...	...	..T	...	...	...	...	...	...
59	#95TW466_95	...	..G	...	...	...	...	...	...	...	...	...	...	...	...	...	...	...	..T	...	...	...	...	...	...	...	..G	...	..A	...	...	...	..C	...	...	...	...	...	...	...	...	...	..T	...	...	...	...	...	...
60	#Tw_94_813KH9408a_Tw	...	..G	...	...	...	...	...	...	...	...	...	...	...	...	...	...	...	..T	...	...	...	...	...	...	...	..G	...	...	...	...	...	...	...	...	...	...	...	...	...	...	...	..T	...	...	...	...	...	...
61	#Tw_05_812KH0508a_Tw	...	..G	...	...	...	...	...	...	...	...	...	...	...	...	...	...	...	..T	...	...	...	...	...	...	...	..G	...	...	...	...	...	...	...	...	...	...	...	...	...	...	...	..T	...	...	...	...	...	...
62	#Philip_05_0508a_TW	...	..G	...	...	...	...	..G	...	...	...	...	...	...	..T	...	...	...	..T	...	...	...	...	...	...	...	..G	...	...	...	...	...	...	...	...	...	...	..T	...	...	...	...	..T	...	...	...	...	...	...
63	#Philp_98_9808a_Tw	...	..G	...	...	...	...	...	...	...	...	...	...	...	...	...	...	...	...	...	...	...	...	...	...	...	..G	...	...	...	...	...	...	...	...	...	...	...	...	...	...	...	...	...	...	...	...	...	...
64	#Philp_97_9711a_Tw	...	..G	...	...	...	...	...	...	...	...	...	...	...	...	...	...	...	..T	...	...	...	...	...	...	...	..G	...	...	...	...	...	...	...	...	...	...	...	...	...	...	...	..T	...	...	...	...	...	...
65	#In_InJ_16_82	...	...	...	...	...	...	...	...	...	...	...	...	...	...	...	...	...	..T	...	...	...	...	...	...	...	..G	...	...	...	...	...	...	...	...	...	...	...	...	...	...	...	..T	...	...	...	...	...	...
66	#Indo78	...	...	...	...	...	...	...	...	...	...	...	...	...	...	...	...	...	..T	...	...	...	...	...	...	..T	..G	...	...	...	...	...	...	...	...	...	...	...	...	...	...	...	..T	...	...	...	...	...	...
67	#Taiwan_739079A	...	...	...	...	...	...	...	...	...	...	...	...	...	...	...	...	...	..T	...	...	...	...	...	...	...	..G	...	...	...	...	...	...	...	...	...	...	...	...	...	...	...	..T	...	...	...	...	...	...
68	#Philip_83	...	...	...	...	...	...	...	...	...	...	...	...	...	...	...	...	...	..T	...	...	...	...	...	...	...	..G	...	...	...	...	...	...	...	...	...	...	...	...	...	...	...	..T	...	...	...	...	...	...
69	#M25277_DENSP5AA	...	...	...	...	...	...	...	...	...	...	...	...	...	...	...	..G	...	..T	...	...	...	...	...	...	...	..G	...	...	...	...	...	...	...	...	...	...	...	...	...	...	...	...	...	...	..T	...	...	..T
70	#M93130_strain_H87	...	...	...	...	...	...	...	...	...	...	...	...	...	...	...	..G	...	..T	...	...	...	...	...	...	...	..G	...	...	...	...	...	...	...	...	...	...	...	...	...	...	...	...	...	...	..T	...	...	..T
71	#China_80_2	...	...	...	...	...	...	...	...	...	...	...	...	...	...	...	..G	...	..T	...	...	...	...	...	...	...	..G	...	...	...	...	...	...	...	...	...	...	...	...	...	...	...	...	...	...	..T	...	...	...
72	#BR_DEN3_RO1_02	...	...	...	...	...	...	...	...	...	...	...	...	...	...	...	..G	...	..T	...	...	...	...	...	...	...	..G	...	...	...	...	...	...	...	...	...	...	...	...	...	...	...	...	...	...	..T	...	...	...
73	#BR_H87	...	...	...	...	...	...	...	...	...	...	...	...	...	...	...	..G	...	...	...	...	...	...	...	...	...	..G	...	...	...	...	...	...	...	...	...	...	...	...	...	...	...	...	...	...	..T	...	...	...
74	#Philp_56_H87	...	...	...	...	...	...	...	...	...	...	...	...	...	...	...	..G	...	..T	...	...	...	...	...	...	...	..G	...	...	...	...	...	...	...	...	...	...	...	...	...	...	...	...	...	...	..T	...	...	...
75	#AJ563355	...	...	...	...	...	...	...	...	...	...	...	...	...	...	...	..G	...	...	...	...	...	...	...	...	...	..G	...	...	...	...	...	...	...	...	...	...	...	...	...	...	...	...	...	...	..T	...	...	...
76	#Ja_D3_73NIID_73	...	...	...	...	...	...	...	...	...	...	...	...	...	...	...	..G	...	..T	...	...	...	...	...	...	...	..G	...	...	...	...	...	...	...	...	...	...	...	...	...	...	...	...	...	...	..T	...	...	...
77	#VietN_BID_V1014_2006	...	...	..C	...	...	...	...	...	...	...	...	...	...	..T	..G	...	...	..T	...	...	...	..T	...	...	..T	..G	...	...	...	...	...	..C	..T	...	...	...	...	...	..T	...	...	...	...	...	..T	...	...	...
78	#TW_05_807KH0509a_Tw	...	...	..C	...	...	...	...	...	...	...	...	...	...	..T	..G	...	...	..T	...	...	...	..T	...	...	..T	..G	...	...	...	...	...	..C	..T	...	...	...	...	...	..T	...	...	...	...	...	..T	...	...	...
79	#VietN_BID_V1018_2006	...	...	..C	...	...	...	...	...	...	...	...	...	...	..T	..G	...	...	..T	...	...	...	..T	...	...	..T	..G	...	...	...	...	...	..C	..T	...	...	.G.	...	...	..T	...	...	...	...	...	..T	...	...	...
80	#VietN_BID_V1015_2006	...	...	..C	...	...	...	...	...	...	...	...	...	...	..T	..G	...	...	..T	...	...	...	..T	...	...	..T	..G	...	...	...	...	...	..C	..T	...	...	...	...	...	..G	...	...	...	...	...	..T	...	...	...
81	#VietN_BID_V1017_2006	...	...	..C	...	...	...	...	...	...	...	...	...	...	..T	..G	...	...	..T	...	...	...	..T	...	...	..T	..G	...	...	...	...	...	..C	..T	...	...	...	...	...	..T	...	...	...	...	...	..T	...	...	...
82	#VietN_BID_V1016_2006	...	...	..C	...	...	...	...	...	...	...	...	...	...	..T	..G	...	...	..T	...	...	...	..T	...	...	..T	..G	...	...	...	...	...	..C	..T	...	...	...	...	...	..T	...	...	...	...	...	..T	...	...	...
83	#Viet0310b_Tw	...	...	..C	...	...	...	...	...	...	...	...	...	...	..T	..G	...	...	..T	...	...	...	..T	...	...	..T	..G	...	...	...	...	...	..C	..T	...	..C	...	...	...	..T	...	...	...	...	...	..T	...	...	...
84	#Viet0507a_Tw	...	...	..C	...	...	...	...	...	...	...	...	...	...	..T	..G	...	...	..T	...	...	...	..T	...	...	..T	..G	...	...	...	...	...	..C	..T	...	..C	...	...	...	..T	...	...	...	...	...	..T	...	...	...
85	#VietN_BID_V1009_2006	...	...	..C	...	...	...	...	...	...	...	...	...	...	..T	..G	...	...	..T	...	...	...	..T	...	...	..T	..G	...	...	...	...	...	..C	..T	...	...	...	...	...	..T	...	...	...	...	...	..T	...	...	...
86	#VietN_BID_V1011_2006	...	...	..C	...	...	...	...	...	...	...	...	...	...	..T	..G	...	...	..T	...	...	...	..T	...	...	..T	..G	...	...	...	...	...	..C	..T	...	...	...	...	...	..T	...	...	...	...	...	..T	...	...	...
87	#VietN_BID_V1012_2006	...	...	..C	...	...	...	...	...	...	...	...	...	...	..T	..G	...	...	..T	...	...	...	..T	...	...	..T	..G	...	...	...	...	...	..C	..T	...	...	...	...	...	..T	...	...	...	...	...	..T	...	...	...
88	#VietN_BID_V1008_2006	...	...	..C	...	...	...	...	...	...	...	...	...	...	..T	..G	...	...	..T	...	...	...	..T	...	...	..T	..G	...	...	...	...	...	..C	...	...	...	...	...	...	..T	...	...	...	...	...	..T	...	...	...
89	#Viet0409a_Tw	...	...	..C	...	...	...	...	...	...	...	...	...	...	...	..G	...	...	..T	...	...	...	..T	...	...	...	..G	...	...	...	...	...	..C	...	...	..C	...	...	...	..T	...	...	...	...	...	..T	...	...	...
90	#VietN_BID_V1010_2006	...	...	..C	...	...	...	...	...	...	...	...	...	...	..T	..G	...	...	..A	...	...	...	..T	...	...	..T	..G	...	...	...	...	...	..C	...	...	...	...	...	...	..T	...	...	...	...	...	..T	...	...	...
91	#Viet9809a_Tw	...	...	..C	...	...	...	...	...	...	...	...	...	...	..T	..G	...	...	..T	...	...	...	..T	...	..A	...	..G	...	...	...	...	...	..C	...	...	...	...	...	...	..T	...	...	...	...	...	..T	...	...	...
92	#Viet9609a_Tw	...	...	..C	...	...	...	...	...	...	...	...	...	...	..T	..G	...	...	..T	...	...	...	..T	...	...	...	..G	...	...	...	...	...	..C	...	...	...	...	...	...	..T	...	...	...	...	...	..T	...	...	...
93	#VietN_BID_V1013_2006	...	...	..C	...	..G	...	...	...	...	...	...	...	...	..T	..G	...	...	..T	...	...	...	...	...	...	...	..G	...	...	...	...	...	..C	...	...	...	...	...	...	..T	...	...	...	...	...	..T	...	...	...
94	#ThD3_1959_01	...	...	..C	...	...	..G	...	...	...	...	...	...	...	..T	..G	...	...	..T	...	...	...	..T	...	...	...	..G	...	...	...	..C	...	..C	...	...	...	...	...	...	..T	...	...	...	...	...	..T	...	...	...
95	#ThD3_0835_01	...	...	..C	...	...	..G	...	...	...	...	...	...	...	..T	..G	...	...	..T	...	...	...	..T	...	...	...	..G	...	...	...	..C	...	..C	...	...	...	...	...	...	..T	...	...	...	...	...	..T	...	...	...
96	#ThD3_0377_98	...	...	..C	...	...	..G	...	...	...	...	...	...	...	..T	..G	...	...	..T	...	...	...	..T	...	...	...	..G	...	...	...	...	...	..C	...	...	...	...	...	...	..T	...	...	...	...	...	..T	...	...	...
97	#ThD3_0092_98	...	...	..C	...	...	..G	...	...	...	...	...	...	...	..T	..G	..G	...	..T	...	...	A..	..T	...	...	...	...	...	...	...	...	...	..C	...	...	...	...	...	...	..T	...	...	...	...	...	..T	...	...	...
98	#ThD3_0058_97	...	...	..C	...	...	..G	...	...	...	...	...	...	...	..T	..G	...	...	...	...	...	...	..T	...	...	...	..G	...	...	...	...	...	..C	...	...	...	...	...	...	..T	...	...	...	...	...	..T	...	...	...
99	#ThD3_0115_99	...	...	..C	...	...	..G	...	...	...	...	...	...	...	..T	..G	...	...	...	...	...	...	..T	...	...	...	..G	...	...	...	...	...	..C	...	...	...	...	...	...	..T	...	...	...	...	...	..T	...	...	...
100	#ThD3_0595_99	...	...	..C	...	...	..G	...	...	...	...	...	...	...	..T	..G	...	...	...	...	...	...	..T	...	...	...	..G	...	...	...	...	...	..C	...	...	...	...	...	...	..T	...	...	...	...	...	..T	...	...	...
101	#ThD3_1017_00	...	...	..C	...	...	..G	...	...	...	...	...	..A	...	..T	..G	...	...	..T	...	...	...	..T	...	...	...	..G	...	...	...	...	...	..C	...	...	...	...	...	...	..T	...	...	...	...	..A	..T	...	...	...
102	#Thail_03_0308a_Tw	...	...	..C	...	...	..G	...	...	...	...	...	...	...	..T	..G	...	...	..T	...	...	...	..T	...	...	...	..G	...	...	...	...	...	..C	...	...	...	...	...	...	..T	...	...	...	...	...	..T	...	...	...
103	#ThD3_0903_98	...	...	..C	...	...	..G	...	...	...	...	...	...	...	..T	..G	...	...	..T	...	...	...	..T	...	...	...	..G	...	...	...	...	...	..C	...	...	...	...	...	...	..T	...	...	...	...	...	..T	...	...	...
104	#ThD3_0650_97	...	...	..C	...	...	..G	...	...	...	...	...	...	...	..T	..G	...	...	..T	...	...	...	..T	...	...	...	..G	...	...	...	...	...	..C	...	...	...	...	...	...	..T	...	...	...	...	...	..T	...	...	...
105	#ThD3_1687_98	...	...	..C	...	...	..G	...	...	...	...	...	...	...	..T	..G	...	...	..T	...	...	...	..T	...	...	...	..G	...	...	...	...	...	..C	...	...	...	...	...	...	..T	...	...	...	...	...	..T	...	...	...
106	#Thal_D93_044_93	...	...	..C	...	...	...	...	...	...	...	...	...	...	..T	..G	...	...	..T	...	...	...	..T	...	...	...	..G	...	...	...	...	...	..C	...	...	...	...	...	...	..T	..A	...	...	...	...	..T	...	...	...
107	#ThD3_0240_92	...	...	..C	...	...	...	...	...	...	...	...	...	...	..T	..G	...	...	..T	...	...	...	..T	...	...	...	..G	...	...	...	...	...	..C	...	...	...	...	...	...	..T	...	...	...	...	...	..T	...	...	...
108	#Thail_D94_283_94	...	...	..C	...	...	...	...	...	...	...	...	...	...	..T	..G	...	...	..T	...	...	...	..T	...	...	...	..G	...	...	...	..C	...	..C	...	...	...	...	...	...	..T	...	...	...	...	...	..T	...	...	...
109	#Thail_D95_0014_95	...	...	..C	...	...	...	...	...	...	...	...	...	...	..T	..G	...	...	..T	...	...	...	..T	...	...	...	..G	...	...	...	...	...	..C	...	...	...	...	...	...	..T	...	...	...	...	...	..T	...	...	...
110	#ThD3_0123_95	...	...	..C	...	...	...	...	...	...	...	...	...	...	..T	..G	...	...	..T	...	...	...	..T	...	...	...	..G	...	...	...	...	...	..C	...	...	...	...	...	...	..T	...	...	...	...	...	..T	...	...	...
111	#Thail_D92_423_92	...	...	..C	...	...	...	...	...	...	...	...	...	...	..T	..G	...	...	..T	...	...	...	..T	...	...	...	..G	...	...	...	...	...	..C	...	...	...	...	...	...	..T	...	...	...	...	...	..T	...	...	...
112	#ThD3_0989_00	...	...	..C	...	...	...	...	...	...	...	...	...	...	..T	..G	...	...	..T	...	...	...	..T	...	...	..T	..G	...	...	...	...	...	..C	...	...	...	...	...	...	..T	...	...	...	...	...	..T	...	...	...
113	#Ja_00_40_1HuNIID_00	...	...	..C	...	...	...	...	...	...	...	...	...	...	..T	..G	...	...	..T	...	...	...	..T	...	...	...	..G	...	...	...	...	...	..C	...	...	...	...	...	...	..T	...	...	...	...	...	..T	...	...	...
114	#ThD3_0328_02	...	...	..C	...	...	...	...	...	...	...	...	...	...	..T	..G	...	...	..T	...	...	...	..T	...	...	...	..G	...	...	...	...	...	..C	...	...	...	...	...	...	..T	...	...	...	...	...	..T	...	...	...
115	#ThD3_0723_99	...	...	..C	...	...	...	...	...	...	...	...	...	...	..T	..G	...	...	..T	...	...	...	..T	...	...	...	..G	...	...	...	...	...	..C	...	...	...	...	...	...	..T	...	...	...	...	...	..T	...	...	...
116	#Thail_02_0211a_Tw	...	...	..C	...	...	...	...	...	...	...	...	...	...	..T	..G	...	...	..T	...	...	...	..T	...	...	...	..G	...	...	...	...	...	..C	...	...	..C	...	...	...	..T	...	...	...	...	...	..T	...	...	...
117	#ThD3_1094_01	...	...	..C	...	...	...	...	...	...	...	...	...	...	..T	..G	...	...	..T	...	...	...	..T	...	...	...	..G	...	...	...	...	...	..C	...	...	...	...	...	...	..T	...	...	...	...	...	..T	...	...	...
118	#ThD3_1283_98	...	...	..C	...	...	...	...	...	...	...	...	...	...	..T	..G	...	...	..T	...	...	...	..T	...	...	...	..G	...	...	...	..C	...	..C	...	...	...	...	...	...	..T	...	...	...	...	...	..T	...	...	...
119	#ThD3_0343_98	...	...	..C	...	...	...	...	...	...	...	...	...	...	..T	..G	...	...	..T	...	...	...	..T	...	...	...	..G	...	...	...	...	...	..C	...	...	...	...	...	...	..T	...	...	...	...	...	..T	...	...	...
120	#ThD3_0006_97	...	...	..C	...	...	...	...	...	...	...	...	...	...	..T	..G	...	...	..T	...	...	...	..T	...	...	...	..G	...	...	...	...	...	..C	...	...	...	...	...	...	..T	...	...	...	...	...	..T	...	...	...
121	#ThD3_0411_97	...	...	..C	...	...	...	...	...	...	...	...	...	...	..T	..G	...	...	..T	...	...	...	..T	...	...	...	..G	...	...	...	...	...	..C	...	...	...	...	...	...	..T	...	...	...	...	...	..T	...	...	...
122	#ThD3_1309_97	...	...	..C	...	...	...	...	...	...	...	...	...	...	..T	..G	...	...	..T	...	...	...	..T	...	...	...	..G	...	...	...	...	...	..C	...	...	...	...	...	...	..T	...	...	..T	...	...	..T	...	...	...
123	#Tw_98_701TN9811a	...	...	..C	...	...	...	...	...	...	..C	...	...	...	..T	..G	...	...	..T	...	...	...	..T	...	...	...	..G	...	...	...	...	...	..C	...	...	...	...	...	...	..T	...	...	...	...	...	..T	...	...	...
124	#98TWmosq_98	...	...	..C	...	...	...	...	...	...	..C	...	...	...	..T	..G	...	...	..T	...	...	...	..T	...	...	...	..G	...	...	...	...	...	..C	...	...	...	...	...	...	..T	...	...	...	...	...	..T	...	...	...
125	#98TW368_98	...	...	..C	...	...	...	...	...	...	..C	...	...	...	..T	..G	...	...	..T	...	...	...	..T	...	...	...	..G	...	...	...	...	...	..C	...	...	...	...	...	...	..T	...	...	...	...	...	..T	...	...	...
126	#98TW407_98	...	...	..C	...	...	...	...	...	...	..C	...	...	...	..T	..G	...	...	..T	...	...	...	..T	...	...	...	..G	...	...	...	...	...	..C	...	...	...	...	...	...	..T	...	...	...	...	...	..T	...	...	...
127	#Thail_97_9709a_Tw	...	...	..C	...	...	...	...	...	...	..C	...	...	...	..T	..G	...	...	..T	...	...	...	..T	...	...	...	..G	...	...	...	...	...	..C	...	...	...	...	...	...	..T	...	...	...	...	...	..T	...	...	...
128	#ThD3_0005_96	...	...	..C	...	...	...	...	...	...	..C	...	...	...	..T	..G	...	...	..T	...	...	...	..T	...	...	..T	..G	...	...	...	...	...	..C	...	...	...	...	...	...	..T	...	...	...	...	...	..T	...	...	...
129	#Thail_98_9807a	...	...	..C	...	...	...	...	...	...	...	...	...	...	..T	..G	...	...	..T	...	...	...	..T	...	...	...	..G	...	...	...	...	...	..C	...	...	...	...	...	...	..T	...	...	...	...	...	..T	...	...	...
130	#Ja_96_17_1HuNIID_96	...	...	..C	...	...	...	...	...	...	...	...	...	...	..T	..G	...	...	..T	...	...	...	..T	...	...	...	..G	...	...	...	...	...	..C	...	...	...	...	...	...	..T	...	...	...	...	...	..T	...	...	...
131	#Thail_D96_330_96	...	...	..C	...	...	...	...	...	...	...	...	...	...	..T	..G	...	...	..T	..A	...	...	..T	...	...	...	..G	...	...	...	...	...	..C	...	...	...	...	...	...	..T	...	...	...	...	...	..T	...	...	...
132	#ThD3_0195_94	...	...	..C	...	...	...	...	...	...	...	...	...	...	..T	..G	...	...	..T	...	...	...	..T	...	...	...	..G	...	...	...	...	...	..C	...	...	...	...	...	...	..T	...	...	...	...	...	..T	...	...	...
133	#Thail_D97_0144_97	...	...	..C	...	...	...	...	...	...	...	...	...	...	..T	..G	...	...	..T	...	...	...	..T	...	...	...	..G	...	...	...	...	...	..C	...	...	...	...	...	...	..T	...	...	...	...	...	..T	...	...	...
134	#ThD3_0546_98	...	...	..C	...	...	...	...	...	...	...	...	...	...	..T	..G	...	...	..T	...	...	...	..T	...	...	...	..G	...	...	...	...	...	..C	...	...	...	...	...	...	..T	...	...	...	...	...	..T	...	...	...
135	#Thail_C0360_94	...	...	..C	...	...	...	...	...	...	...	...	...	...	..T	..G	...	...	..T	...	...	...	..T	...	...	...	..G	...	...	...	...	...	..C	...	...	...	...	...	...	..T	...	...	...	...	...	..T	...	...	...
136	#ThD3_0808_98	...	...	..C	...	...	...	...	...	...	...	...	...	...	..T	..G	...	...	..T	...	...	...	..T	...	...	...	..G	...	...	...	...	...	..C	...	...	...	...	...	...	..T	...	...	...	...	...	..T	...	...	...
137	#ThD3_0514_98	...	...	..C	...	...	...	...	...	...	...	...	...	...	..T	..G	...	...	..T	...	...	...	..T	...	...	...	..G	...	...	...	...	...	..C	...	...	...	...	...	...	..T	...	...	...	...	...	..T	...	...	...
138	#ThD3_0436_97	...	...	..C	...	...	...	...	...	...	...	...	...	...	..T	..G	...	...	..T	...	...	...	..T	...	...	...	..G	...	...	...	...	...	..C	...	...	...	...	...	...	..T	...	...	...	...	...	..T	...	...	...
139	#ThD3_1465_97	...	...	..C	...	...	...	...	...	...	...	...	...	...	..T	..G	...	...	..T	...	...	...	..T	...	...	...	..G	...	...	...	...	...	..C	...	...	...	...	...	...	..T	...	...	...	...	...	..T	...	...	...
140	#Thail_98_KPS_4_0657_207	...	...	..C	...	...	...	...	...	...	...	...	...	...	..T	..G	...	...	..T	...	...	...	..T	...	...	...	..G	...	...	...	...	...	..C	...	...	...	...	...	...	..T	...	...	...	...	...	..T	...	...	...
141	#ThD3_0472_93	...	...	..C	...	...	...	...	...	...	...	...	...	...	..T	..G	...	...	..T	...	...	...	..T	...	...	...	..G	...	...	...	...	...	..C	...	...	...	...	...	...	..T	...	...	...	...	...	..T	...	...	...
142	#Thail_D96_313_96	...	...	..C	...	...	..G	...	...	...	...	...	...	...	..T	..G	..G	...	..T	...	...	...	...	...	...	...	..G	...	...	...	..C	...	...	...	...	...	...	...	...	..T	...	...	...	...	...	..T	...	...	...
143	#Thail_D97_0106_97	...	...	..C	...	..T	..G	...	...	...	...	...	...	...	..T	..G	..G	...	..T	...	...	...	...	...	...	...	..G	...	...	...	..C	...	...	...	...	...	...	...	...	..T	...	...	...	...	...	..T	...	...	...
144	#ThD3_0810_98	...	...	..C	...	...	..G	...	...	...	...	...	...	...	..T	..G	..G	...	..T	...	...	...	...	...	...	...	..G	...	...	...	..C	...	...	...	...	...	...	...	...	...	...	...	...	...	...	..T	...	...	...
145	#Thail_D97_0291_97	...	...	..C	...	..G	..G	...	...	...	...	...	...	...	..T	..G	..G	...	..T	...	...	...	...	...	...	...	..G	...	...	...	..C	...	...	...	...	...	...	...	...	..T	...	...	...	...	...	..T	...	...	...
146	#Thail_C0331_94_94	...	...	..C	...	...	..G	...	...	...	...	...	...	...	..T	..G	..G	...	..T	...	...	...	...	...	...	...	..G	...	...	...	..C	...	...	...	...	...	...	...	...	..T	...	...	...	...	...	..T	...	...	...
147	#ThD3_0396_94	...	...	..C	...	...	..G	...	...	...	...	...	...	...	..T	..G	..G	...	..T	...	...	...	..T	...	...	...	..G	...	...	...	..C	...	...	...	...	...	...	...	...	..T	...	...	...	...	...	..T	...	...	...
148	#ThD3_0104_93	...	...	..C	...	...	..G	...	...	...	...	...	...	...	..T	..G	..G	...	..T	...	...	...	..T	...	...	...	..G	...	...	...	..C	...	...	...	...	...	...	...	...	..T	...	...	...	...	...	..T	...	...	...
149	#ThD3_0077_98	...	...	..C	...	...	..G	...	...	...	...	...	...	...	..T	..G	..G	...	..T	...	...	...	..T	...	...	...	..G	...	...	...	..C	...	...	...	...	...	...	...	...	..T	...	...	...	...	...	..T	...	...	...
150	#Thail_D93_674_93	...	...	..C	...	...	..G	...	...	...	...	...	...	...	..T	..G	..G	...	..T	...	...	...	..T	...	...	...	..G	...	...	...	..C	...	...	...	...	...	...	...	...	..T	...	...	...	...	...	..T	...	...	...
151	#Thail_D94_122_94	...	...	..C	...	...	..G	...	...	...	...	...	...	...	..T	..G	..G	...	..T	...	...	...	..T	...	...	...	..G	...	...	...	..C	...	...	...	...	...	...	...	...	..T	...	...	...	...	...	..T	...	...	...
152	#ThD3_0654_01	...	...	...	...	...	..G	...	...	...	...	...	...	...	..T	..G	..G	...	..T	...	...	...	..T	...	...	...	..G	...	...	...	..C	...	...	...	...	...	...	...	...	..T	...	...	...	...	...	..T	...	...	...
153	#ThD3_0111_02	...	...	...	...	...	..G	...	...	...	...	...	...	...	..T	..G	..G	...	..T	...	...	...	..T	...	...	...	..G	...	...	...	..C	...	...	...	...	...	...	...	...	..T	...	...	...	...	...	..T	...	...	...
154	#ThD3_0089_95	...	...	..C	...	...	..G	...	...	...	...	...	...	...	..T	..G	..G	...	..T	...	...	...	..T	...	...	...	..G	...	...	...	..C	...	...	...	...	...	...	...	...	..T	...	...	...	...	...	..T	...	...	...
155	#ThD3_0969_01	...	...	..C	...	...	..G	...	...	...	...	...	...	...	..T	..G	..G	...	..T	...	...	...	..T	...	...	...	..G	...	...	...	..C	...	...	...	...	...	...	...	...	..T	...	...	...	...	...	..T	...	...	...
156	#Thail_D95_0400_95	...	...	..C	...	...	..G	...	...	...	...	...	...	...	..T	..G	..G	...	..T	...	...	...	..T	...	...	...	..G	...	...	...	..C	...	...	...	...	...	...	...	...	..T	...	...	...	...	...	..T	...	...	...
157	#ThD3_0182_96	...	...	..C	...	...	..G	...	...	...	...	...	...	...	..T	..G	..G	...	..T	...	...	...	..T	...	...	...	..G	...	...	...	..C	...	...	...	...	...	...	...	...	..T	...	...	...	...	...	..T	...	...	...
158	#ThD3_0188_91	...	...	..C	...	...	...	...	...	...	...	...	...	...	..T	..G	..G	...	..T	...	...	...	..T	...	...	...	..G	...	...	...	..C	...	..C	...	...	...	...	...	...	..T	...	...	...	...	...	..T	...	...	...
159	#ThD3_0033_74	...	...	..C	...	...	...	...	...	...	...	...	...	...	..T	...	..G	...	..T	...	...	...	...	...	...	...	..G	...	...	...	...	...	..C	...	...	...	...	...	...	...	...	T..	...	...	...	..T	...	...	...
160	#ThD3_73_CH53489D73_1	...	...	..C	...	...	...	...	...	...	...	...	...	...	..T	...	..G	...	..T	...	...	...	...	...	...	...	..G	...	...	...	...	...	..C	...	...	...	...	...	...	...	...	...	...	...	...	..T	...	...	...
161	#ThD3_0273_80	...	...	..C	...	...	...	...	...	...	...	...	...	...	..T	...	..G	...	..T	...	...	...	..T	...	...	...	..G	...	...	...	...	...	..C	...	...	...	...	...	...	...	...	...	...	...	...	..T	...	...	...
162	#ThD3_285M_77	...	...	..C	...	...	...	...	...	...	...	...	...	...	..T	...	..G	...	..T	...	...	...	...	...	...	...	..G	...	...	...	...	...	..C	...	...	...	...	...	...	...	...	...	...	...	...	..T	...	...	..A
163	#ThD3_0059_81	...	...	..C	...	...	...	...	...	...	...	...	...	...	..T	..G	..G	...	..T	...	...	...	..T	...	...	...	..G	...	...	...	...	...	..C	...	...	...	...	...	...	...	...	...	...	...	...	..T	...	...	...
164	#ThD3_0649_80	...	...	..C	..A	...	...	...	...	...	...	...	...	...	..T	..G	..G	...	..T	...	...	...	..T	...	...	...	..G	...	...	...	...	...	..C	...	...	...	...	...	...	...	...	...	...	...	...	..T	...	...	...
165	#ThD3_0059_82	...	...	..C	...	...	...	...	...	...	...	...	...	...	...	..G	..G	...	..T	...	...	...	..T	...	...	...	..G	...	...	...	...	...	..C	...	...	...	...	...	...	...	...	...	...	...	...	..T	...	...	...
166	#ThD3_0046_83	...	...	..C	...	...	...	...	..T	...	...	...	...	...	..T	..G	..G	...	..T	...	...	...	..T	...	...	...	..G	...	...	...	...	...	..C	...	...	...	...	...	...	..T	...	...	...	...	...	..T	...	...	...
167	#ThD3_86	...	...	..C	...	...	...	...	...	...	...	...	...	...	..T	..G	..G	...	..T	...	...	...	..T	...	...	...	..G	...	...	...	...	...	..C	...	...	...	...	...	...	..T	...	...	...	...	...	..T	...	...	...
168	#ThD3_0137_84	...	...	...	...	...	...	...	...	...	...	...	...	...	..T	..G	..G	...	..T	...	...	...	..T	...	...	...	..G	..T	...	...	...	...	..C	...	...	...	...	...	...	..T	...	...	...	...	...	..T	...	...	...
169	#ThD3_0140_84	...	...	...	...	...	...	...	...	...	...	...	...	...	..T	..G	..G	...	..T	...	...	...	..T	...	...	...	..G	..T	...	...	...	...	..C	...	...	...	...	...	...	..T	...	...	...	...	...	..T	...	...	...
170	#ThD3_0177_81	...	...	..C	...	...	...	...	...	...	...	...	...	...	..T	..G	..G	...	..T	...	...	...	..T	...	...	...	..G	...	...	...	...	...	..C	...	...	...	...	...	...	..T	...	...	...	...	...	..T	...	...	...
171	#Thail_PaH881_88	...	...	..C	...	...	...	...	...	...	...	...	...	...	..T	..G	..G	...	..T	...	...	...	..T	...	...	...	..G	...	...	...	...	...	..C	...	...	...	...	...	...	..T	...	...	...	...	...	..T	...	...	...
172	#ThD3_0010_87	...	...	..C	...	...	...	...	...	...	...	...	...	...	..T	..G	..G	...	..T	...	...	...	..T	...	...	...	..G	...	...	...	...	...	..C	...	...	...	...	...	...	..T	...	...	...	...	...	..T	...	...	...
173	#Thail_D88_086_88	...	...	..C	...	...	...	...	...	...	...	...	...	...	..T	..G	..G	...	..T	...	...	...	..T	...	...	...	..G	...	...	...	...	...	..C	...	...	..C	...	...	...	..T	...	...	...	...	...	..T	...	...	...
174	#ThD3_0796_87	...	...	..C	...	...	...	...	...	...	...	...	...	...	..T	..G	..G	...	..T	...	...	...	..T	...	...	...	..G	...	...	...	...	...	..C	...	...	...	...	...	...	...	...	...	...	...	...	..T	...	...	...
175	#Thail_D89_273_89	...	...	..C	...	...	...	...	...	...	...	...	...	...	..T	..G	..G	...	..T	...	...	...	..T	...	...	...	..G	...	...	...	...	...	..C	...	...	...	...	...	...	..T	...	...	...	...	...	..T	...	...	...
176	#Ma_LN5547_92	...	...	...	...	...	...	...	...	...	...	...	...	...	..T	..G	..G	...	..T	...	...	...	..T	...	...	...	..G	...	...	...	...	...	..C	...	...	...	...	...	...	..T	...	...	...	...	...	..T	...	...	...
177	#Ma_LN2632_93	...	...	...	...	...	...	...	...	...	...	...	...	...	..T	..G	..G	...	..T	T..	...	...	..T	...	...	...	..G	...	...	...	...	...	..C	...	...	...	...	...	...	..T	...	...	...	...	...	..T	...	...	...
178	#Ma_LN6083_94	...	...	...	...	...	...	...	...	...	...	...	...	...	..T	..G	..G	...	..T	...	...	...	..T	...	...	...	..G	...	...	...	...	...	..C	...	...	...	...	...	...	..T	...	...	...	...	...	..T	...	...	...
179	#Ma_LN1746_93	...	...	...	...	...	...	...	...	...	...	...	...	...	..T	..G	..G	...	..T	...	...	...	..T	...	...	...	..G	...	...	...	...	...	..C	...	...	...	...	...	...	..T	...	...	...	...	...	..T	...	...	...
180	#Mal_LN8180_94	...	...	..C	...	...	...	...	...	...	...	...	...	...	..T	..G	..G	...	..T	...	...	...	..T	...	...	...	..G	...	...	...	...	...	..C	...	...	...	...	...	...	..T	...	...	...	...	...	..T	...	...	...
181	#Sing_8120_95	...	...	..C	...	...	...	...	...	...	...	...	...	...	..T	..G	..G	...	..T	...	...	...	..T	...	...	...	..G	...	...	...	...	...	..C	...	...	...	...	...	...	..T	...	...	...	...	...	..T	...	...	...
182	#Thail_87_1384_87	...	...	..C	...	...	...	...	...	...	...	...	...	...	..T	..G	..G	...	..T	...	...	...	..T	...	...	...	..G	...	...	...	...	...	..C	...	...	...	...	...	...	..T	..A	...	...	...	...	..T	...	...	...
183	#ThD3_0220_85	...	...	..C	...	...	...	...	...	...	...	...	...	...	..T	..G	..G	...	..T	...	...	...	..T	...	...	...	..G	...	...	...	...	...	..C	...	...	...	...	...	...	..T	...	...	...	...	...	..T	...	...	...
184	#ThD3_0065_86	...	...	..C	...	...	...	...	...	...	...	...	...	...	..T	..G	..G	...	..T	...	...	...	..T	...	...	...	..G	...	...	...	...	...	..C	...	...	...	...	...	...	..T	...	...	...	...	...	..T	...	...	...
185	#ThD3_0134_83	...	...	..C	...	...	...	...	...	...	...	...	...	...	..T	..G	..G	...	..T	...	...	...	..T	...	...	...	..G	...	...	...	...	...	..C	...	...	...	...	...	...	..T	...	...	...	...	...	..T	...	...	...
186	#ThD3_0402_85	...	...	..C	...	...	...	...	...	...	...	...	...	...	..T	..G	..G	...	..T	...	...	...	..T	...	...	...	..G	...	...	...	...	...	..C	...	...	...	...	...	...	...	...	...	...	...	...	..T	...	...	...
187	#ThD3_0183_85	...	...	..C	...	...	...	...	...	...	...	...	...	...	..T	..G	..G	...	..T	...	...	...	..T	...	...	...	..G	...	...	...	...	...	..C	...	...	...	...	...	...	..T	...	...	...	...	...	..T	...	...	...
188	#ThD3_1035_87	...	...	..C	...	...	...	...	...	...	...	...	...	...	..T	..G	..G	...	..T	...	...	...	..T	...	...	...	..G	...	...	...	...	...	..C	...	...	...	...	...	...	..T	...	...	...	...	...	..T	...	...	...
189	#ThD3_87	...	...	..C	...	...	...	...	...	...	...	...	...	...	..T	..G	..G	...	..T	...	...	...	..T	...	...	..T	..G	...	...	...	...	...	..C	...	...	...	...	...	...	..T	...	...	...	...	...	..T	...	...	...
190	#Thail_87	...	...	..C	...	...	...	...	...	...	...	...	...	...	..T	..G	..G	...	..T	...	...	...	..T	...	...	...	..G	...	...	...	...	...	..C	...	...	...	...	...	...	..T	...	...	...	...	...	..T	...	...	...
191	#ThD3_0040_80	...	...	..C	...	...	...	...	...	...	...	...	...	...	..T	..G	..G	...	..T	...	...	...	..T	...	...	...	..G	...	...	...	...	...	..C	...	...	...	...	...	...	..T	...	...	...	...	...	..T	...	...	...
192	#ThD3_0012_90	...	...	..C	...	...	...	...	...	...	...	...	...	...	..T	..G	..G	...	..T	...	...	...	..T	...	...	...	..G	...	...	...	...	...	..C	...	...	...	...	...	...	...	...	...	...	...	...	..T	...	...	...
193	#ThD3_0029_90	...	...	..C	...	...	...	...	...	...	...	...	...	...	..T	..G	..G	...	...	...	...	...	..T	...	...	...	..G	...	...	...	...	..A	..C	...	...	...	...	...	...	..T	...	...	...	...	...	..T	...	...	...
194	#My_31985KLA_88	...	...	..C	...	...	...	...	...	...	...	...	...	...	..T	..G	..G	...	..T	...	...	...	..T	...	...	...	...	...	...	..A	...	..A	..C	...	...	...	...	...	...	...	...	...	...	...	...	..T	...	...	...
195	#98TW182_98	...	...	..C	...	...	...	...	...	...	...	...	...	...	..T	..G	..G	...	..T	...	...	...	..T	...	...	...	..G	...	...	...	...	..A	..C	...	...	...	...	...	...	..T	...	...	...	...	...	..T	..A	...	...
196	#Thail_D91_538_91	...	...	..C	...	...	...	...	...	...	...	...	...	...	...	...	..G	...	..T	...	...	...	..T	...	...	...	..G	...	...	...	...	...	..C	...	...	..C	...	...	...	..T	...	...	...	...	...	..T	...	...	...
197	#Thail_D91_393_91	...	...	..C	...	...	...	...	...	...	...	...	...	...	..T	..G	..G	...	..T	...	...	...	..T	...	...	...	..G	...	...	...	...	...	..C	...	...	...	...	...	...	..T	...	...	...	...	...	..T	...	...	...
198	#Thail_D92_431_92	...	...	..C	...	...	...	...	...	...	...	...	...	...	..T	..G	..G	...	..T	...	...	...	..T	...	...	...	..G	...	...	...	...	...	..C	...	...	...	...	...	...	..T	...	...	...	...	...	..T	...	...	...
199	#ThD3_0396_88	...	...	..C	...	...	...	...	...	...	...	...	...	...	..T	..G	..G	...	..T	...	...	...	..T	...	...	...	..G	...	...	...	...	...	..C	...	...	...	...	...	...	..T	...	...	...	...	...	..T	...	...	...
200	#Mal_LN7029_94	...	...	..C	...	...	...	...	...	...	...	...	...	...	..T	..G	..G	...	..T	...	...	...	..T	...	...	...	..G	...	..A	...	...	...	..C	...	...	...	...	...	...	..T	...	...	...	...	...	...	...	...	...
201	#Mal_LN7933_94	...	...	..C	...	...	...	...	...	...	...	...	...	...	..T	..G	..G	...	..T	...	...	...	..T	...	...	...	..G	...	..A	...	...	...	..C	...	...	...	...	...	...	..T	...	...	...	...	...	...	...	...	...
202	#ThD3_0213_88	...	...	..C	...	...	...	...	...	...	...	...	...	...	..T	..G	..G	...	..T	...	...	...	..T	...	...	...	..G	...	...	...	...	...	..C	...	...	...	...	...	...	..T	...	...	...	...	...	..T	...	...	...
203	#BDH02_2_02	...	...	..C	...	...	...	...	...	...	...	...	...	...	..T	..G	..G	...	..A	...	...	...	..T	...	...	...	..G	...	...	...	...	...	..C	...	...	...	...	..T	...	..T	...	...	...	...	...	..T	...	...	...
204	#BDH02_5_02	...	...	..C	...	...	...	...	...	...	...	...	...	...	..T	..G	..G	...	..A	...	...	...	..T	...	...	...	..G	...	...	...	...	...	..C	...	...	...	...	..T	...	..T	...	...	...	...	...	..T	...	...	...
205	#BDH02_6_02	...	...	..C	...	...	...	...	...	...	...	...	...	...	..T	..G	..G	...	..A	...	...	...	..T	...	...	...	..G	...	...	...	...	...	..C	...	...	...	...	..T	...	..T	...	...	...	...	...	..T	...	...	...
206	#BDH_Jacob_01	...	...	..C	...	...	...	...	...	...	...	...	...	...	..T	..G	..G	...	..A	...	...	...	..T	...	...	...	..G	...	...	...	...	...	..C	...	...	...	...	...	...	..T	...	...	...	...	...	..T	...	...	...
207	#Bang0108a_Tw	...	...	..C	...	...	...	...	...	...	...	...	...	...	..T	..G	..G	...	..A	...	...	...	..T	...	...	...	..G	...	...	...	...	...	..C	...	...	...	...	...	...	..T	...	...	...	...	...	..T	...	...	...
208	#BDH02_3_02	...	...	..C	...	...	...	...	...	...	...	...	...	...	..T	..G	..G	...	..A	...	...	...	..T	...	...	...	..G	...	...	...	...	...	..C	...	...	...	...	..T	...	..T	...	...	...	...	...	..T	...	...	...
209	#BDH02_7_02	...	...	..C	...	...	...	...	...	...	...	...	...	...	..T	..G	..G	...	..A	...	...	...	..T	...	...	...	..G	...	...	...	...	...	..C	...	...	...	...	..T	...	..T	...	...	...	...	...	..T	...	...	...
210	#BDH02_4_02	...	...	..C	...	...	...	...	...	...	...	...	...	...	..T	..G	..G	...	..A	...	...	...	..T	...	...	...	..G	...	...	...	...	...	..C	...	...	...	...	..T	...	..T	...	...	...	...	...	..T	...	...	...
211	#BDH02_1_02	...	...	..C	...	...	...	...	...	...	...	...	...	...	..T	..G	..G	...	..A	...	...	...	..T	...	...	...	..G	...	...	...	...	...	..C	...	...	...	...	...	...	..T	...	...	...	...	...	..T	...	...	...
212	#BDH02_8_02	...	...	..C	...	...	...	...	...	...	...	...	...	...	..T	..G	..G	...	..A	...	...	...	..T	...	...	...	..G	...	...	...	...	...	..C	...	...	...	...	..T	...	..T	...	...	...	...	...	..T	...	...	...
213	#BDH_Apu_01	...	...	..C	...	...	...	...	...	...	...	...	...	...	..T	..G	..G	...	..A	...	...	...	..T	...	...	...	..G	...	...	...	...	...	..C	...	...	...	...	...	...	..T	...	...	...	...	...	..T	...	...	...
214	#BDH_058_00	...	...	..C	...	...	...	...	...	...	...	...	...	...	..T	..G	..G	...	..A	...	...	...	..T	...	...	...	..G	...	...	...	...	...	..C	...	...	...	...	...	...	..T	...	...	...	...	...	..T	...	...	...
215	#BDH_114_00	...	...	..C	...	...	...	...	...	...	...	...	...	...	..T	..G	..G	...	..A	...	...	...	..T	...	...	...	..G	...	...	...	...	...	..C	...	...	...	...	...	...	..T	...	...	...	...	...	..T	...	...	...
216	#BDH_165_00	...	...	..C	...	...	...	...	...	...	...	...	...	...	..T	..G	..G	...	..A	...	...	...	..T	...	...	...	..G	...	...	...	...	...	..C	...	...	...	...	...	...	..T	...	...	...	...	...	..T	...	...	...
217	#Ja_00_27_1HuNIID_00	...	...	..C	...	...	...	...	...	...	...	...	...	...	..T	..G	..G	...	..A	...	...	...	..T	...	...	...	..G	...	...	...	...	...	..C	...	...	...	...	...	...	..T	...	...	...	...	...	..T	...	...	...
218	#Myan_05_0508a_Tw	...	...	..C	...	...	...	...	...	...	...	...	...	...	..T	T.G	..G	...	..T	...	...	...	..T	...	...	...	..G	...	...	...	...	...	..C	...	...	...	...	...	...	...	...	...	...	...	...	..T	...	...	...
219	#Indo_98_98901590	...	...	..C	...	...	...	...	...	...	...	...	...	...	..T	..G	...	...	..T	...	...	...	..T	...	...	...	..G	...	...	...	...	...	..C	...	...	...	...	...	...	..T	...	...	...	...	...	..T	...	...	...
220	#Indo_98_98901640	...	...	..C	...	...	...	...	...	...	...	...	...	...	..T	..G	...	...	..T	...	...	...	..T	...	...	...	..G	...	...	...	...	...	..C	...	...	...	...	...	...	..T	...	...	...	...	...	..T	...	...	...
221	#D3_BR_RP_2131_2006	...	...	...	...	...	..G	...	...	...	...	...	...	...	..T	...	...	...	..T	...	...	...	...	...	...	...	..G	...	..G	...	...	...	...	...	...	...	G..	...	...	..A	...	T..	..T	...	...	..T	...	...	...
222	#D3BR_RP_1690_2006	...	...	...	...	...	..G	...	...	...	...	...	...	...	..T	...	...	...	..T	...	...	...	...	...	...	...	..G	...	..G	...	...	...	...	...	...	...	...	...	...	..A	...	T..	..T	...	...	..T	...	...	...
223	#D3_BR_RP_1573_2006	...	...	...	...	...	..G	...	...	...	...	...	...	...	..T	...	...	...	..T	...	...	...	...	...	...	...	..G	...	..G	...	...	...	...	...	...	...	...	...	...	..A	...	T..	..T	...	...	..T	...	...	...
224	#D3_BR_RP_554_2006	...	...	...	...	...	..G	...	...	...	...	...	...	...	..T	...	...	...	..T	...	...	...	...	...	...	...	..G	...	..G	...	...	...	...	...	...	...	...	...	...	..A	...	T..	..T	...	...	..T	...	...	...
225	#D3_BR_RP_1604_2006	...	...	...	...	...	..G	...	...	...	...	...	...	...	..T	...	...	...	..T	...	...	...	...	...	...	...	..G	...	..G	...	...	...	...	...	...	...	...	...	...	..A	...	T..	..T	...	...	..T	...	...	...
226	#D3_BR_RP_2065_2006	...	...	...	...	...	..G	...	...	...	...	...	...	...	..T	...	...	...	..T	...	...	...	...	...	...	...	..G	...	..G	...	...	...	...	...	...	...	...	...	...	..A	...	T..	..T	...	...	..T	...	...	...
227	#BR_D3BR_CU6_02	...	...	...	...	...	...	...	...	...	...	...	...	...	..T	...	...	...	..T	...	...	...	...	...	...	...	..G	...	..G	...	...	...	...	...	...	...	...	...	...	..A	...	T..	..T	...	...	..T	...	...	...
228	#PY_D3PY_AS12_02	...	...	...	...	...	...	...	...	...	...	...	...	...	..T	...	...	...	..T	...	...	...	...	...	...	...	..G	...	..G	...	...	...	...	...	...	...	...	...	...	..A	...	T..	..T	...	...	..T	...	...	...
229	#PY_D3PY_YA2_03	...	...	...	...	...	...	...	...	...	...	...	...	...	..T	...	...	...	..T	...	...	...	...	...	...	...	..G	...	..G	...	...	...	...	...	...	...	...	...	...	..A	...	T..	..T	...	...	..T	...	...	...
230	#Bv_FSB_439_2003	...	...	...	...	...	...	...	...	...	...	...	...	...	..T	...	...	...	..T	...	...	...	...	...	...	...	..G	...	..G	...	...	...	...	...	...	...	...	...	...	..A	...	T..	..T	...	...	..T	...	...	...
231	#PY_D3PY_FM11_03	...	...	...	...	...	...	...	...	...	...	...	...	...	..T	...	...	...	..T	...	...	...	...	...	...	...	..G	...	..G	...	...	...	...	...	...	...	...	...	...	..A	...	T..	..T	...	...	..T	...	...	...
232	#PtoR_BID_V1043_2006	...	...	...	...	...	...	...	...	...	...	...	...	...	..T	...	...	...	..T	...	...	...	...	...	...	...	..G	...	..G	...	...	...	...	...	...	...	...	...	...	..A	..A	T..	..T	...	...	..T	...	...	...
233	#PtoR_BID_V1078_2003	...	...	...	...	...	...	...	...	...	...	...	...	...	..T	...	...	...	..T	...	...	...	...	...	...	...	..G	...	..G	...	...	...	...	...	...	...	...	...	...	..A	..A	T..	..T	...	...	..T	...	...	...
234	#BR_D3BR_GO5_03	...	...	...	...	...	...	...	...	...	...	...	..A	...	..T	...	...	...	..T	...	...	...	...	...	...	...	..G	...	..G	...	...	...	...	...	...	...	...	...	...	..A	...	T..	..T	...	...	..T	...	...	...
235	#D3_BR_RP_AAF_2007	...	...	...	...	...	...	...	...	...	...	...	..A	...	..T	...	...	...	..T	...	...	...	...	...	...	...	..G	...	..G	...	...	...	...	...	...	...	...	...	...	..A	...	T..	..T	...	...	..T	...	...	...
236	#BR_D3BR_RP1_03	...	...	...	...	...	...	...	...	...	...	...	...	...	..T	...	...	...	..T	...	...	...	...	...	...	...	..G	...	..G	...	...	...	...	...	...	...	...	...	...	..A	...	T..	..T	...	...	..T	...	...	...
237	#BR_D3BR_IG10_03	...	...	...	...	...	...	...	...	...	...	...	...	...	..T	...	...	...	..T	...	...	...	...	...	...	...	..G	...	..G	...	...	...	...	...	...	...	...	...	...	..A	...	T..	..T	...	...	..T	...	...	...
238	#BR_D3BR_SL3_02	...	...	...	...	...	...	...	...	...	...	...	...	...	..T	...	...	...	..T	...	...	...	...	...	...	...	..G	...	..G	...	...	...	...	...	...	...	...	...	...	..A	...	T..	..T	...	...	..T	...	...	...
239	#D3_BR_RP_2198_2006	...	...	...	...	...	...	...	...	...	...	...	...	...	..T	...	...	...	..T	...	...	...	...	...	...	...	..G	...	..A	...	...	...	...	...	...	...	...	...	...	..A	...	T..	..T	...	...	..T	...	...	...
240	#D3_BR_RP_Val_2006	...	...	...	...	...	...	...	...	...	...	...	...	...	..T	...	...	...	..T	...	...	...	...	...	...	...	..G	...	..A	...	...	...	...	...	...	...	...	...	...	..A	...	T..	..T	...	...	..T	...	...	...
241	#D3_BR_RP_2404_2006	...	...	...	...	...	...	...	...	...	...	...	...	...	..T	...	...	...	..T	...	...	...	...	...	...	...	..G	...	..A	...	...	...	...	...	...	...	...	...	...	..A	...	T..	..T	...	...	..T	...	...	...
242	#D3_BR_RP_2591_2006	...	...	...	...	...	...	...	...	...	...	...	...	...	..T	...	...	...	..T	...	...	...	...	...	...	...	..G	...	..A	...	...	...	...	...	...	...	...	...	...	..A	...	T..	..T	...	...	..T	...	...	...
243	#D3_BR_RP_1651_2006	...	...	...	...	...	...	...	...	...	...	...	...	...	..T	...	...	...	..T	...	...	...	...	...	...	...	..G	...	..A	...	...	...	...	...	...	...	...	...	...	..A	...	T..	..T	...	...	..T	...	...	...
244	#BR_D3BR_BR8_04	...	...	...	...	...	...	...	...	...	...	...	...	...	..T	...	...	...	..T	...	...	...	...	...	...	...	..G	...	..G	...	...	...	...	...	...	...	...	...	...	..A	...	T..	..T	...	...	..T	...	...	...
245	#BR_D3BR_MR9_03	...	...	...	...	...	...	...	...	...	...	...	...	...	..T	...	...	...	..T	...	...	...	...	...	...	...	..G	...	..G	...	...	...	...	...	...	...	...	...	...	..A	...	T..	..T	...	...	..T	...	...	...
246	#BR_D3BR_PV1_03	...	...	...	...	...	...	...	...	...	...	...	...	...	..T	...	...	...	..T	...	...	...	...	...	...	...	..G	...	..G	...	...	...	...	...	...	...	...	...	...	..A	...	T..	..T	...	...	..T	...	...	...
247	#BR_D3BR_PV3_03	...	...	...	...	...	...	...	...	...	...	...	...	...	..T	...	...	...	..T	...	...	...	...	...	...	...	..G	...	..G	...	...	...	...	...	...	...	...	...	...	..A	...	T..	..T	...	...	..T	...	...	...
248	#BR_D3BR_PV4_03	...	...	...	...	...	...	...	...	...	...	...	...	...	..T	...	...	...	..T	...	...	...	...	...	...	...	..G	...	..G	...	...	...	...	...	...	...	...	...	...	..A	...	T..	..T	...	...	..T	...	...	...
249	#BR_D3BR_PV5_02	...	...	...	...	...	...	...	...	...	...	...	...	...	..T	...	...	...	..T	...	...	...	...	...	...	...	..G	...	..G	...	...	...	...	...	...	...	...	...	...	..A	...	T..	..T	...	...	..T	...	...	...
250	#PY_D3PY_PJ4_03	...	...	...	...	...	...	...	...	...	...	...	...	...	..T	...	...	...	..T	...	...	...	...	...	...	...	..G	...	..G	...	...	...	...	...	...	...	...	...	...	..A	...	T..	..T	...	...	..T	...	.G.	...
251	#PY_D3PY_PJ5_03	...	...	...	...	...	...	...	...	...	...	...	...	...	..T	...	...	...	..T	...	...	...	...	...	...	...	..G	...	..G	...	...	...	...	...	...	...	...	...	...	..A	...	T..	..T	...	...	..T	...	.G.	...
252	#PY_D3PY_PJ6_03	...	...	...	...	...	...	...	...	...	...	...	...	...	..T	...	...	...	..T	...	...	...	...	...	...	...	..G	...	..G	...	...	...	...	...	...	...	...	...	...	..A	...	T..	..T	...	...	..T	...	.G.	...
253	#BR_DEN3_97_04	...	...	...	...	...	...	...	...	...	...	...	...	...	..T	...	...	...	..T	...	...	...	...	...	...	...	..G	...	..G	...	...	...	...	...	...	...	...	...	...	..A	...	T..	..T	...	...	..T	...	...	...
254	#BR_DEN3_95_04	...	...	...	...	...	...	...	...	...	...	...	...	...	..T	...	...	...	..T	...	...	...	...	...	...	...	..G	...	..G	...	...	...	...	...	...	...	...	...	...	..A	...	T..	..T	...	...	..T	...	...	...
255	#BR_DEN3_98_04	...	...	...	...	...	...	...	...	...	...	...	...	...	..T	...	...	...	..T	...	...	...	...	...	..A	...	..G	...	..G	...	...	...	...	...	...	...	...	...	...	..A	...	T..	..T	...	...	..T	...	...	...
256	#BR_D3BR_MA1_02	...	...	...	...	...	...	...	...	...	...	...	...	...	..T	...	...	...	..T	...	...	...	...	...	...	...	..G	...	..G	...	...	...	...	...	...	...	...	...	...	..A	...	T..	..T	...	...	..T	...	...	...
257	#BR_D3BR_SG2_02	...	...	...	...	...	...	...	...	...	...	...	...	...	..T	...	...	...	..T	...	...	...	...	...	...	...	..G	...	..G	...	...	...	...	...	...	...	...	...	...	..A	...	T..	..T	...	...	..T	...	...	...
258	#BR_D3BR_ST14_04	...	...	...	...	...	...	...	...	...	...	...	...	...	..T	...	...	...	..T	...	...	...	...	...	...	...	..G	...	..G	...	...	...	...	...	...	...	...	...	...	..A	...	T..	..T	...	...	..T	...	...	...
259	#BR_D3BR_RP2_03	...	...	...	...	...	...	...	...	...	...	...	...	...	..T	...	...	...	..T	...	...	...	...	...	...	...	..G	...	..G	...	...	...	...	...	...	...	...	...	...	..A	...	T..	..T	...	...	..T	...	...	...
260	#BR_DEN3_290_02	...	...	...	...	...	...	...	...	...	...	...	...	...	..T	...	...	...	..T	..A	...	...	...	..A	...	...	..G	...	..G	...	...	...	...	...	...	...	...	...	...	..A	...	T..	..T	...	...	..T	...	...	...
261	#D3_H_IMTSSA_MART_2001_2023	...	...	...	...	...	...	...	...	...	...	...	...	...	..T	...	...	...	..T	...	...	...	...	...	...	...	..G	...	..G	...	...	...	...	...	...	...	...	...	...	..A	...	T..	..T	...	...	..T	...	...	...
262	#PY_D3PY_AS10_03	...	...	...	...	...	...	...	...	...	...	...	...	...	..T	...	...	...	..T	...	...	...	...	...	...	...	..G	...	..G	...	...	...	...	...	...	...	...	...	...	..A	...	T..	..T	...	...	..T	...	...	...
263	#D3_H_IMTSSA_MART_2000_1567	...	...	...	...	...	...	...	...	...	...	...	...	...	..T	...	...	...	..T	...	...	...	...	...	...	...	..G	...	..G	...	...	...	...	...	...	...	...	...	...	..A	...	T..	..T	...	...	..T	...	...	...
264	#D3_H_IMTSSA_MART_2000_1706	...	...	...	...	...	...	...	...	...	...	...	...	...	..T	...	...	...	..T	...	...	...	...	...	...	...	..G	...	..G	...	...	...	...	...	...	...	...	...	...	..A	...	T..	..T	...	...	..T	...	...	...
265	#D3_H_IMTSSA_MART_1999_1243	...	...	...	...	...	...	...	...	...	...	...	...	...	..T	...	...	...	..T	...	...	...	...	...	...	...	..G	...	..G	...	...	...	...	...	...	...	...	...	...	..A	...	T..	..T	...	...	..T	...	...	...
266	#D3_H_IMTSSA_MART_2001_2012	...	...	...	...	...	...	...	...	...	...	...	...	...	..T	...	...	...	..T	...	...	...	...	...	...	...	..G	...	..G	...	...	...	...	...	...	...	...	...	...	..A	...	T..	..T	...	...	..T	...	...	...
267	#BR_D3BR_BV4_02	...	...	...	...	...	...	...	...	...	...	...	...	...	..T	...	...	...	..T	...	...	...	...	...	...	...	..G	...	..G	...	...	...	...	...	...	...	...	...	...	..A	...	T..	..T	...	...	..T	...	...	...
268	#D3_H_IMTSSA_MART_2001_2336	...	...	...	...	...	...	...	...	...	...	...	...	...	..T	...	...	...	..T	...	...	...	...	...	...	...	..G	...	..G	...	...	...	...	...	...	...	...	...	...	..A	...	T..	..T	...	...	..T	...	...	...
269	#BR74886_02	...	...	...	...	...	...	...	...	...	...	...	...	...	..T	...	...	...	..T	...	...	...	...	...	...	...	..G	...	..A	...	...	...	...	...	...	...	...	...	...	..A	...	T..	..T	...	...	..T	...	...	...
270	#Cuba116_00	...	...	...	...	...	...	...	...	...	...	...	...	...	..T	...	...	...	..T	...	...	...	...	...	...	...	..G	...	..G	...	...	...	...	...	...	...	...	...	...	..A	...	T..	..T	...	...	..T	..A	...	...
271	#Peru_FST312_Tumbes_2004	...	...	...	...	...	...	...	...	...	...	...	...	...	..T	...	...	...	..T	...	...	...	...	...	...	...	..G	...	..G	...	...	...	...	...	...	...	...	...	...	..A	...	T..	..T	...	...	..T	...	...	...
272	#Peru_OBT2812_Piura_2003	...	...	...	...	...	...	...	...	...	...	...	...	...	..T	...	...	...	..T	...	...	...	...	...	...	...	..G	...	..G	...	...	...	...	...	...	...	...	...	...	..A	...	T..	..T	...	...	..T	...	...	...
273	#Peru_FST145_Tumbes_2003	...	...	...	...	...	...	...	...	...	...	...	...	...	..T	...	...	...	..T	...	...	...	...	...	...	...	..G	...	..G	...	...	...	...	...	...	...	...	...	...	..A	...	T..	..T	...	...	..T	...	...	...
274	#Peru_FSP581_Piura_2001	...	...	...	...	...	...	...	...	...	...	...	...	...	..T	...	...	...	..T	...	...	...	...	...	...	...	..G	...	..G	...	...	...	...	...	...	...	...	...	...	..A	...	T..	..T	...	...	..T	...	...	...
275	#Peru_OBS8852_2000	...	...	...	...	...	...	...	...	...	...	...	...	...	..T	...	...	...	..T	...	...	...	...	...	...	...	..G	...	..G	...	...	...	...	...	...	...	...	...	...	..A	...	T..	..T	...	...	..T	...	...	...
276	#Peru_OBS8857_2000	...	...	...	...	...	...	...	...	...	...	...	...	...	..T	...	...	...	..T	...	...	...	...	...	...	...	..G	...	..G	...	...	...	...	...	...	...	...	...	...	..A	...	T..	..T	...	...	..T	...	...	...
277	#Peru_FST289_Tumbes_2004	...	...	...	...	...	..T	...	...	...	...	...	...	...	..T	...	...	...	..T	...	...	...	...	...	...	...	..G	...	..G	...	...	...	...	...	...	...	...	...	...	..A	...	T..	..T	...	...	..T	...	...	...
278	#Peru_FST_346_Tumbes_2004	...	...	...	...	...	A.T	...	...	...	...	...	...	...	..T	T..	...	...	..T	...	...	...	...	...	...	...	..G	...	..G	...	...	...	...	...	...	...	...	...	...	..A	...	T..	..T	...	...	..T	...	...	...
279	#Cuba580_01	...	...	...	...	...	...	...	...	...	...	...	...	...	..T	...	...	...	..T	C.A	...	...	...	...	...	...	..G	...	..G	...	...	...	...	...	...	...	...	...	...	..A	...	T..	..T	...	...	...	...	...	...
280	#Cuba21_02	...	...	...	...	...	...	...	...	...	...	...	...	...	..T	...	...	...	..T	C.A	...	...	.TG	...	...	...	..G	...	..G	...	...	...	...	...	...	...	...	...	...	..A	...	T..	..T	...	...	...	...	...	...
281	#Peru_FSL706_Loreto_2002	...	...	...	...	...	...	...	...	...	...	...	...	...	..T	...	...	...	..T	...	...	...	...	...	...	...	..G	...	..G	...	...	...	...	...	...	...	...	...	...	..A	...	T..	..T	...	...	..T	...	...	...
282	#Peru_IQD5132_Iquitos_2003	...	...	...	...	...	...	...	...	...	...	...	...	...	..T	...	...	...	..T	...	...	...	...	...	...	...	..G	...	..G	...	...	...	...	...	...	...	...	...	...	..A	...	T..	..T	...	...	..T	...	...	...
283	#Peru_FSL1212_Yurimaguas_2004	...	...	...	...	...	...	...	...	...	...	...	...	...	..T	...	...	...	..T	...	...	...	...	...	...	...	..G	...	..G	...	...	...	...	...	...	...	...	...	...	..A	...	T..	..T	...	...	..T	...	...	...
284	#Peru_IQD1728_Iquitos_2002	...	...	...	...	...	...	...	...	...	...	...	...	...	..T	...	...	...	..T	...	...	...	...	...	...	...	..G	...	..G	...	...	...	...	...	...	...	...	...	...	..A	...	T..	..T	...	...	..T	...	...	...
285	#Peru_MFI624_Iquitos_Jan.2005	...	...	...	...	...	...	...	...	...	...	...	...	...	..T	...	...	...	..T	...	...	...	...	...	...	...	..G	...	..G	...	...	...	...	...	...	...	...	...	...	..A	...	T..	..T	...	...	..T	...	...	...
286	#Peru_OBT4024_Lima_Comas_2005	...	...	...	...	...	...	...	...	...	...	...	...	...	..T	...	...	...	..T	...	...	...	...	...	...	...	..G	...	..G	...	...	...	...	...	...	...	...	...	...	..A	...	T..	..T	...	...	..T	...	...	...
287	#Peru_OBT1467_Tumbes_2001	...	...	...	...	...	...	...	...	...	...	...	...	...	..T	...	...	...	..T	...	...	...	...	...	...	...	..G	...	..G	...	...	...	...	...	...	...	...	...	...	..A	...	T..	..T	...	...	..T	...	...	...
288	#BR_Bel73318	...	...	...	...	...	...	...	...	...	...	...	...	...	..T	...	...	...	..T	...	...	...	...	...	...	...	..G	...	..G	...	...	...	...	...	...	...	...	...	...	..A	...	...	..T	...	...	..T	...	...	...
289	#BR_GOI1099	...	...	...	...	...	...	...	...	...	...	...	...	...	..T	...	...	...	..T	...	...	...	...	...	...	...	..G	...	..G	...	...	...	...	...	...	...	...	...	...	..A	...	...	..T	...	...	..T	...	...	...
290	#BR_MTO3103	...	...	...	...	...	A..	...	...	...	...	...	...	...	..T	...	...	...	..T	...	...	...	...	...	...	...	..G	...	..G	...	...	...	...	...	...	...	...	...	...	..A	...	...	..T	...	...	..T	...	...	...
291	#BR_68784_00	...	...	...	...	...	...	...	...	...	...	...	...	...	..T	...	...	...	..T	...	...	...	...	...	...	...	..G	...	..G	...	...	...	...	...	...	...	...	...	...	..A	...	T..	..T	...	...	..T	...	...	...
292	#BR_GOI1100	...	...	...	...	...	...	...	...	...	...	...	...	...	..T	...	...	...	..T	...	...	...	...	...	...	...	..G	...	..G	...	...	...	...	...	...	...	...	...	...	...	...	T..	..T	...	...	..T	...	...	...
293	#BR_CEA4739	...	...	...	...	...	A..	...	...	...	...	...	...	...	..T	...	...	...	..T	...	...	...	...	...	...	...	..G	...	..G	...	...	...	...	...	...	...	...	...	...	...	...	T..	..T	...	...	..T	...	...	...
294	#BR_RGN576	...	...	...	...	...	A..	...	...	...	...	...	...	...	..T	...	...	...	..T	...	...	...	...	...	...	...	..G	...	..G	...	...	...	...	...	...	...	...	...	...	..M	...	T..	..T	...	...	..T	...	...	...
295	#BR_AM2394	...	...	...	...	...	A..	...	...	...	...	...	...	...	..T	...	...	...	..T	...	...	...	...	...	...	...	..G	...	..G	...	...	...	...	...	...	...	...	...	...	...	...	...	..T	...	...	..T	...	...	...
296	#BR_ROR3832	...	...	...	...	...	A..	...	...	...	...	...	...	...	..T	...	...	...	..T	...	...	...	...	...	...	...	..G	...	..G	...	...	...	...	...	...	...	...	...	...	...	...	...	..T	...	...	..T	...	...	...
297	#Venz_LARD5990_00	...	...	...	...	...	...	...	...	...	...	...	...	...	..T	...	...	...	..T	...	...	...	...	...	...	...	..G	...	..G	...	...	...	..C	...	...	...	...	...	...	...	...	T..	..T	...	...	..T	...	...	...
298	#Venz_LARD6667	...	...	...	...	...	...	...	...	...	...	...	...	...	..T	...	...	...	..T	...	...	...	...	...	...	...	..G	...	..G	...	...	...	..C	...	...	...	...	...	...	...	...	T..	..T	...	...	..T	...	...	...
299	#Venz_LARD6666	...	...	...	...	...	...	...	...	...	...	...	...	...	..T	...	...	...	..T	...	...	...	...	...	...	...	..G	...	..G	...	...	...	..C	...	...	...	...	...	...	...	...	T..	..T	...	...	..T	...	...	...
300	#VEN_BID_V906_2001	...	...	...	...	...	...	...	...	...	...	...	...	...	..T	...	...	...	..T	...	...	...	...	...	...	...	..G	...	..G	...	...	...	..C	...	...	...	...	...	...	...	...	T..	..T	...	...	..T	...	...	...
301	#Venz_LARD7110	...	...	...	...	...	...	...	...	...	...	...	...	...	..T	..G	...	...	..T	...	...	...	...	...	...	...	..G	...	..G	...	...	...	..C	...	...	...	...	...	...	...	...	T..	..T	...	...	..T	...	...	...
302	#Venz_LARD6315_00	...	...	...	...	...	...	...	...	...	...	...	...	...	..T	...	...	...	..T	...	...	...	...	...	...	...	..G	...	..G	...	...	...	..C	...	...	...	...	...	...	...	...	T..	..T	...	...	..T	...	...	...
303	#Venz_LARD6722	...	...	...	...	...	...	...	...	...	...	...	...	...	..T	...	...	...	..T	...	...	...	...	...	...	...	..G	...	..G	...	...	...	..C	...	...	...	...	...	...	...	...	T..	..T	...	...	..T	...	...	...
304	#Venz_C02_003_Maracay_2001	...	...	...	...	...	...	...	...	...	...	...	...	...	..T	...	...	...	..T	...	...	...	...	...	...	...	..G	...	..G	...	...	...	..C	...	...	...	...	...	...	...	...	T..	..T	...	...	..T	...	...	...
305	#VEN_BID_V913_2001	...	...	...	...	...	...	...	...	...	...	...	...	...	..T	...	...	...	..T	...	...	...	...	...	...	...	..G	...	..G	...	...	...	..C	...	...	...	...	...	...	...	...	T..	..T	...	...	..T	...	...	...
306	#VEN_BID_V904_2001	...	...	...	...	...	...	...	...	...	...	...	...	...	..T	...	...	...	..T	...	...	...	...	...	...	...	..G	...	..G	...	...	...	..C	...	...	...	...	...	...	...	...	T..	..T	...	...	..T	...	...	...
307	#Venz_C09_006_Maracay_2001	...	...	...	...	...	...	...	...	...	...	...	...	...	..T	...	...	...	..T	...	...	...	...	...	...	...	..G	...	..G	...	...	...	..C	...	...	...	...	...	...	...	...	T..	..T	...	...	..T	...	...	...
308	#Venz_C23_009_Maracay_2003	...	...	...	...	...	...	...	...	...	...	...	...	...	..T	...	...	...	..T	...	...	...	...	...	...	...	..G	...	..G	...	...	...	..C	...	...	...	...	...	...	...	...	T..	..T	...	...	..T	...	...	...
309	#Venz_C29_008_Maracay_2003	...	...	...	...	...	...	...	..T	...	...	...	...	...	..T	...	...	...	..T	...	...	...	...	...	...	...	..G	...	..G	...	...	...	..C	...	...	...	...	...	...	...	...	T..	...	...	...	..T	...	...	...
310	#Venz_LARD6411	...	...	...	...	...	...	...	...	...	...	...	...	...	..T	...	...	...	..T	...	...	...	...	...	...	...	..G	...	..G	...	...	...	..C	...	...	...	...	...	...	...	...	T..	..T	...	...	..T	...	...	...
311	#Venz_LARD6668	...	...	...	...	...	...	...	...	...	...	...	...	...	..T	...	...	...	..T	...	...	...	...	...	...	...	..G	...	..G	...	...	...	..C	...	...	...	...	...	...	...	...	T..	..T	...	...	..T	...	...	...
312	#Venz_LARD6318_00	...	...	...	...	...	...	...	...	...	...	...	...	...	..T	...	...	...	..T	...	...	...	...	...	...	...	..G	...	..G	...	...	...	..C	...	...	...	...	...	...	...	...	T..	..T	...	...	..T	...	...	...
313	#Venz_LARD7812	...	...	...	...	...	...	...	...	...	...	...	...	...	..T	...	...	...	..T	...	...	...	...	...	...	...	..G	...	..G	...	...	...	..C	...	...	...	...	...	...	...	...	T..	..T	...	...	..T	...	...	...
314	#Venz_LARD7984	...	...	...	...	...	...	...	...	...	...	...	...	...	..T	...	...	...	..T	...	...	...	...	...	...	...	..G	...	..G	...	...	...	..C	...	...	...	...	...	...	...	...	T..	..T	...	...	..T	...	...	...
315	#Venz_LARD6397_00	...	...	...	...	...	...	...	...	...	...	...	...	...	..T	...	...	...	..T	...	...	...	...	...	...	...	..G	...	..G	...	...	...	..C	...	...	...	...	...	...	...	...	T..	..T	...	...	..T	...	...	...
316	#PtoR_BID_V858_2003	...	...	...	...	...	...	...	...	...	...	...	...	...	..T	...	...	...	..T	...	...	...	...	...	...	...	..G	...	..G	...	...	...	..C	...	...	...	...	...	...	...	...	T..	..T	...	...	..T	...	...	...
317	#PtoR_BID_V1049_1998	...	...	...	...	...	...	...	...	...	...	...	...	...	..T	...	...	...	..T	...	...	...	...	...	...	...	..G	...	..G	...	...	...	..C	...	...	...	...	...	...	...	...	T..	..T	...	...	..T	...	...	...
318	#PtoR_BID_V1050_1998	...	...	...	...	...	...	...	...	...	...	...	...	...	..T	...	...	...	..T	...	...	...	...	...	...	...	..G	...	..G	...	...	...	..C	...	...	...	...	...	...	...	...	T..	..T	...	...	..T	...	...	...
319	#PtoR_BID_V859_1998	...	...	...	...	...	...	...	...	...	...	...	...	...	..T	...	...	...	..T	...	...	...	...	...	...	...	..G	...	..G	...	...	...	..C	...	...	...	...	...	...	...	...	T..	..T	...	...	..T	...	...	...
320	#PtoR_BID_V1075_1998	...	...	...	...	...	...	...	...	...	...	...	...	...	..T	...	...	...	..T	...	...	...	...	...	...	...	..G	...	..G	...	...	...	..C	...	...	...	...	...	...	...	...	T..	..T	...	...	..T	...	...	...
321	#6883_YUCATAN_MX_97	...	...	...	...	...	...	...	...	...	...	...	...	...	..T	...	..T	...	..T	...	...	...	...	...	...	...	..G	...	..G	...	...	...	..C	...	...	...	...	...	...	...	...	T..	..T	...	...	..T	...	...	...
322	#6889_QUINTANA_ROO_MX_97	...	...	...	...	...	...	...	...	...	...	...	...	...	..T	...	..T	...	..T	...	...	...	...	...	...	...	..G	...	..G	...	...	...	..C	...	...	...	...	...	...	...	...	T..	..T	...	...	..T	...	...	...
323	#6584_YUCATAN_MX_96	...	...	...	...	...	...	...	...	...	...	...	...	...	..T	...	..T	...	..T	...	...	...	...	...	...	...	..G	...	..G	...	...	...	..C	...	...	...	...	...	...	...	...	T..	..T	...	...	..T	...	...	...
324	#MX_00_OAXACA	...	...	...	...	...	...	...	...	...	...	...	...	...	..T	...	..T	...	..T	...	...	...	...	...	...	...	..G	...	..G	...	...	...	..C	...	...	...	...	...	...	...	...	T..	..T	...	...	..T	...	...	...
325	#MEX6097_95	...	...	...	...	...	...	...	...	...	...	...	...	...	..T	...	..T	...	..T	...	...	...	...	...	...	...	..G	...	..G	...	...	...	..C	...	...	...	...	...	...	...	...	T..	..T	...	...	..T	...	...	...
326	#4841_YUCATAN_MX_95	...	...	...	...	...	...	...	...	...	...	...	...	...	..T	...	...	...	..T	...	...	...	...	...	...	...	..G	...	..G	...	...	...	...	...	...	...	...	...	...	...	...	T..	..T	...	...	..T	...	...	...
327	#PANAMA_94	...	...	...	...	...	...	...	...	...	...	...	...	...	..T	...	...	...	..T	...	...	...	...	...	...	...	..G	...	..G	...	...	...	...	...	...	...	...	...	...	...	...	T..	..T	...	...	..T	...	...	...
328	#Nicaragua24_94	...	...	...	...	...	...	...	...	...	...	...	...	...	..T	...	...	...	..T	C.A	...	...	.TG	...	...	...	..G	...	..G	...	...	...	...	...	...	...	...	...	...	...	...	T..	..T	...	...	..T	...	...	...
329	#D3_SG_05K3325DK1_2005	...	...	...	...	...	...	...	...	...	...	...	...	...	..G	...	...	...	..T	...	...	...	...	...	...	...	..G	...	..G	...	...	...	...	...	...	...	...	...	...	...	...	...	..T	...	...	..T	...	...	...
330	#D3_SG_05K3912DK1_2005	...	...	...	...	...	...	...	...	...	...	...	...	...	..G	...	...	...	..T	...	...	...	...	...	...	...	..G	...	..G	...	...	...	...	...	...	...	...	...	...	...	...	...	..T	...	...	..T	...	...	...
331	#D3_SG_05K3329DK1_2005	...	...	...	...	...	...	...	...	...	...	...	...	...	..G	...	...	...	..T	...	...	...	...	...	...	...	..G	...	..G	...	...	...	...	...	...	...	...	...	...	...	...	...	..T	...	...	..T	...	...	...
332	#D3_SG_05K3887DK1_2005	...	...	...	...	...	...	...	...	...	...	...	...	...	..G	...	...	...	..T	...	...	...	...	...	...	...	..G	...	..G	...	...	...	...	...	...	...	...	...	...	...	...	...	..T	...	...	..T	...	...	...
333	#D3_SG_05K2406DK1_2005	...	...	...	...	...	...	...	...	...	...	...	...	...	..G	...	...	...	..T	...	...	...	...	...	...	...	..G	...	..G	...	...	...	...	...	...	...	...	...	...	...	...	...	..T	...	...	..T	...	...	...
334	#D3_SG_05K3927DK1_2005	...	...	...	...	...	...	...	...	...	...	...	...	...	..G	...	...	...	..T	...	...	...	...	...	...	...	..G	...	..G	...	...	...	...	...	...	...	...	...	...	...	...	...	..T	...	...	..T	...	...	...
335	#D3_SG_SS710_2004	...	...	...	...	...	...	...	...	...	...	...	...	...	..G	...	...	...	..T	...	...	...	...	...	...	...	..G	...	..G	...	...	...	...	...	...	...	...	...	...	...	...	...	..T	...	...	..T	...	...	...
336	#D3_SG_05K3913DK1_2005	...	...	...	...	...	...	...	...	...	...	...	...	...	..G	...	...	...	..T	...	...	...	...	...	...	...	..G	...	..G	...	...	...	...	...	...	...	...	...	...	...	...	...	..T	...	...	..T	...	...	...
337	#D3_SG_05K3316DK1_2005	...	...	...	...	...	...	...	...	...	...	...	...	...	..G	...	...	...	..T	...	...	...	...	...	...	...	..G	...	..G	...	...	...	...	...	...	...	...	...	...	...	...	...	..T	...	...	..T	...	...	...
338	#D3_SG_05K2918DK1_2005	...	...	...	...	...	...	...	...	...	...	...	...	...	..G	...	...	...	..T	...	...	...	...	...	...	...	..G	...	..G	...	...	...	...	...	...	...	...	...	...	...	...	...	..T	...	...	..T	...	...	...
339	#D3_SG_05K2933DK1_2005	...	...	...	...	...	...	...	...	...	...	...	...	...	..G	...	...	...	..T	...	...	...	...	...	...	...	..G	...	..G	...	...	...	...	...	...	...	...	...	...	...	...	...	..T	...	...	..T	...	...	...
340	#D3_SG_05K791DK1_2005	...	...	...	...	...	...	...	...	...	...	...	...	...	..G	...	...	...	..T	...	...	...	...	...	...	...	..G	...	..G	...	...	...	...	...	...	...	...	...	...	...	...	...	..T	...	...	..T	...	...	...
341	#D3_SG_05K802DK1_2005	...	...	...	...	...	...	...	...	...	...	...	...	...	..G	...	...	...	..T	...	...	...	...	...	...	...	..G	...	..G	...	...	...	...	...	...	...	...	...	...	...	...	...	..T	...	...	..T	...	...	...
342	#D3_SG_05K3312DK1_2005	...	...	...	...	...	...	...	...	...	...	...	...	...	..G	...	...	...	..T	...	...	...	...	...	...	...	..G	...	..G	...	...	...	...	...	...	...	...	...	...	...	...	...	..T	...	...	..T	...	...	...
343	#D3_SG_05K4648DK1_2005	...	...	...	...	...	...	...	...	...	...	...	...	...	..G	...	...	...	..T	...	...	...	...	...	...	...	..G	...	..G	...	...	...	...	...	...	...	...	...	...	...	...	...	..T	...	...	..T	...	...	...
344	#D3_SG_05K2418DK1_2005	...	...	...	...	...	..G	...	...	...	...	...	...	...	..A	...	...	...	..T	...	...	...	...	...	...	...	..G	...	..G	...	...	...	...	...	...	...	...	...	...	...	...	...	..T	...	...	..T	...	...	...
345	#D3_SG_05K2899DK1_2005	...	...	...	...	...	..G	...	...	...	...	...	...	...	..G	...	...	...	..T	...	...	...	...	...	...	...	..G	...	..G	...	...	...	...	...	...	...	...	...	...	...	...	...	..T	...	...	..T	...	...	...
346	#D3_SG_05K3923DK1_2005	...	...	...	...	...	...	...	...	...	...	...	...	...	..G	...	...	...	..T	...	...	...	...	...	...	...	..G	...	..G	...	...	...	...	...	...	...	...	...	...	...	...	...	..T	...	...	..T	...	...	...
347	#Singapore	...	...	...	...	...	...	...	...	...	...	...	...	...	..G	...	...	...	..T	...	...	...	...	...	...	...	..G	...	..G	...	...	...	...	...	...	...	...	...	...	...	...	...	..T	...	...	..T	...	...	...
348	#SriLan_99_9912a	...	...	...	...	...	...	...	...	...	...	...	...	...	..G	...	...	...	..T	...	...	...	...	...	...	...	..G	...	..G	...	...	...	...	...	...	...	...	...	...	...	...	...	..T	...	...	..T	...	...	...
349	#99TW628_99	...	...	...	...	...	...	...	...	...	...	...	...	...	..G	...	...	...	..T	...	...	...	...	...	...	...	..G	...	..G	...	...	...	...	...	...	...	...	...	...	...	...	...	..T	...	...	..T	...	...	...
350	#D3_H_IMTSSA_SRI_2000_1266	...	...	...	...	...	...	...	...	...	...	...	...	...	..G	...	...	...	..T	...	...	...	...	...	...	...	..G	...	..G	...	...	...	...	...	...	...	...	...	...	...	...	...	..T	...	...	..T	...	...	...
351	#Srilanka_81	...	...	..C	...	...	...	...	...	...	...	...	...	...	..T	...	...	...	..T	...	...	...	...	...	...	...	..G	...	...	...	...	...	...	...	...	...	...	...	...	...	...	...	..T	...	...	..T	...	...	...
352	#Srilanka_85	...	...	...	...	...	...	...	...	...	...	...	...	...	..T	...	...	...	..T	...	...	...	...	...	...	..T	..G	...	...	...	...	...	...	...	...	...	...	...	...	...	...	...	..T	...	...	..T	...	...	...
353	#Samoa_86	...	...	...	...	...	...	...	...	...	...	...	...	...	..T	...	...	...	..T	...	...	...	...	...	..A	...	..G	...	...	...	...	...	...	...	...	...	...	...	...	...	...	...	..T	...	...	..T	...	...	...
354	#India_84	...	...	...	...	...	...	...	...	...	...	...	...	...	..T	...	...	...	..T	...	...	...	...	...	...	...	..G	...	..G	...	...	...	...	...	...	...	...	...	...	...	...	...	..T	...	...	..T	...	...	...
355	#Srilanka_89	...	...	...	...	...	...	...	...	...	...	...	...	...	..T	...	...	...	..T	...	...	...	...	...	...	...	..G	...	...	...	...	...	...	...	...	...	...	...	.G.	...	...	...	..T	...	...	..T	...	...	...
356	#Srilanka_91	...	...	...	...	...	A..	...	...	...	...	...	...	...	..T	...	...	...	..T	...	...	...	...	...	...	...	..G	...	..G	...	...	...	...	...	...	...	...	...	...	...	...	...	..T	...	...	..T	...	...	...
357	#Ja_00_28_1HuNIID_00	...	...	...	...	...	...	...	...	...	...	...	...	...	..T	..G	...	...	..T	...	...	...	...	...	...	..A	..G	...	..G	...	...	...	...	...	...	...	...	...	...	...	...	...	...	...	...	..T	...	...	...
358	#SOMALIA_93_S142	...	...	...	...	...	...	...	...	...	...	...	...	...	..T	...	...	...	..T	...	...	...	...	...	...	...	..G	...	..G	...	...	...	...	...	...	...	...	...	...	...	...	...	..T	...	...	..T	...	...	...
359	#PtoRico_77_1339	...	...	..C	...	...	..G	...	...	...	...	...	...	...	..T	...	..G	...	..T	...	...	...	..A	...	...	...	..G	..T	...	...	...	...	...	...	...	...	...	...	...	...	...	...	..T	...	...	..T	...	...	...
360	#PtoRico_63_BS_PRico63	...	...	..C	...	...	..G	...	...	...	...	...	...	...	...	...	..G	...	..T	...	...	..C	..A	...	...	...	..G	..T	...	...	..C	...	...	...	...	...	...	...	..A	...	...	T..	...	...	...	..T	...	...	..T
361	#Tahiti_65	...	...	..C	...	...	..G	...	...	...	...	...	...	...	...	...	..G	...	..T	...	...	..C	..A	...	...	...	..G	..T	...	...	..C	...	...	...	...	..C	...	...	...	...	...	T..	..T	...	...	..T	...	...	...
[truncated: 118 more columns]

## Sheet: Codons 167-332
	Codon	167	168	169	170	171	172	173	174	175	176	177	178	179	180	181	182	183	184	185	186	187	188	189	190	191	192	193	194	195	196	197	198	199	200	201	202	203	204	205	206	207	208	209	210	211	212	213	214
1	#In_98901437_DSS_DV_3_98	TCA	ACC	GTC	GAA	GCC	ATC	TTA	CCT	GAA	TAT	GGA	ACC	CTT	GGG	CTA	GAA	TGC	TCA	CCA	CGG	ACA	GGT	TTG	GAT	TTC	AAT	GAA	ATG	ATT	TTG	TTG	ACA	ATG	AAG	AAC	AAA	GCA	TGG	ATG	GTA	CAT	AGA	CAA	TGG	TTT	TTT	GAC	CTA
2	#In_98901517_DHF_DV_3_98	...	...	...	...	...	...	...	...	...	...	...	...	...	...	...	...	...	...	...	...	...	...	...	...	...	...	...	...	...	...	...	...	...	...	...	...	...	...	...	...	...	...	...	...	...	...	...	...
3	#NAMRU_2_98901413	...	...	...	...	...	...	...	...	...	...	...	...	...	...	...	...	...	...	...	...	...	...	...	...	...	...	...	...	...	C..	...	...	...	...	...	...	...	...	...	...	...	...	...	...	...	...	...	...
4	#In_den3_98	...	...	...	...	...	...	...	...	...	...	...	...	...	...	...	...	...	...	...	...	...	...	...	...	...	...	...	...	...	...	...	...	...	...	..T	...	...	...	...	...	...	...	...	...	...	...	...	T..
5	#In_FW01_04	...	...	...	...	...	...	...	...	...	...	...	...	...	...	...	...	...	...	...	...	...	...	...	...	...	...	...	...	...	...	...	...	...	..A	...	...	...	...	...	...	...	...	...	...	...	...	...	...
6	#Indo0312a_Tw	...	...	...	...	...	...	...	...	...	...	...	...	...	...	...	...	...	...	...	...	...	...	...	...	...	...	...	...	...	...	...	...	...	..A	...	...	...	...	...	...	...	...	...	...	...	...	...	...
7	#In_KJ46_04	...	...	..T	...	...	...	...	...	...	...	...	...	...	...	...	...	...	...	...	...	...	...	...	...	...	...	..G	...	...	...	...	...	...	...	...	...	...	...	...	..T	...	...	...	...	...	...	...	...
8	#In_KJ71_04	...	...	...	...	...	...	...	...	...	...	...	...	...	...	...	...	...	...	...	...	...	...	...	...	...	...	...	...	...	...	...	...	...	...	...	...	...	...	...	...	...	...	...	...	...	..C	...	...
9	#In_PH86_04	...	...	...	...	...	...	...	...	...	...	...	...	...	...	T..	...	...	...	...	...	...	...	...	...	...	...	...	...	...	...	...	...	...	...	...	...	...	...	...	...	...	...	...	...	...	..C	...	...
10	#In_PI64_04	...	..T	...	...	...	...	...	...	...	...	...	...	...	...	...	...	...	...	...	...	...	...	...	...	...	...	...	...	...	...	...	...	...	...	...	...	...	...	...	...	...	...	...	...	...	..C	...	...
11	#Indo0508a_Tw	...	...	...	...	...	...	...	...	...	...	...	...	...	...	...	...	...	...	...	...	...	...	...	...	...	...	...	...	...	...	...	...	...	...	...	...	...	...	...	...	...	...	...	...	...	..C	...	...
12	#In_FW06_04	...	...	...	...	...	...	...	...	...	...	...	...	...	...	...	...	...	...	...	...	...	...	...	...	...	...	...	...	...	...	...	...	...	...	...	...	...	...	...	...	...	...	..G	...	...	..C	...	...
13	#In_KJ30i_04	...	...	...	...	...	...	...	...	...	...	...	...	...	...	...	...	...	...	...	...	...	...	...	...	...	...	...	...	...	...	...	...	...	...	...	...	...	...	...	..G	...	...	...	...	...	...	...	...
14	#In_TB55i_04	...	...	...	...	...	...	...	...	...	...	...	...	...	...	...	...	...	...	...	...	...	...	...	...	...	...	...	...	...	...	...	...	...	...	...	...	...	...	...	..G	...	...	...	...	...	...	...	...
15	#In_TB16_04	...	...	...	...	...	...	...	...	...	...	...	...	...	...	...	...	...	...	...	...	...	...	...	...	...	...	...	...	...	...	...	...	...	...	...	...	...	...	...	...	...	...	...	...	...	...	...	...
16	#NAMRU_2_98901620	...	...	...	...	...	...	...	...	...	...	...	...	...	...	...	...	...	...	...	...	...	...	...	...	...	...	...	...	...	...	...	...	...	...	...	...	...	...	...	...	...	...	...	...	...	...	...	...
17	#In_98901403_DSS_DV_3_98	...	..T	...	...	...	...	...	...	...	...	...	...	...	...	...	...	...	...	...	...	...	...	...	...	...	...	...	...	...	...	...	...	...	...	...	...	...	...	...	...	...	...	...	...	...	...	...	...
18	#ET_D3_Hu_Indonesia_NIID02_2005	...	...	...	...	...	...	...	...	...	...	...	...	...	...	...	...	...	...	...	...	...	...	...	...	...	...	...	...	...	...	...	...	...	...	..T	...	...	...	...	...	...	...	...	...	...	...	...	...
19	#Indo9804a_Tw	...	...	..T	...	...	...	...	...	...	...	...	...	...	...	...	...	...	...	...	...	...	...	...	...	...	...	...	...	...	...	...	...	...	...	...	...	...	...	...	...	...	...	...	...	...	...	...	...
20	#In_BA51_04	...	...	...	...	...	...	...	...	...	...	...	...	...	...	...	...	...	...	...	...	...	...	...	...	...	...	...	...	..C	...	C..	...	...	...	...	...	...	...	...	..G	...	...	...	...	...	...	...	...
21	#ET_SV0194_05	...	...	...	...	...	G..	...	...	...	...	...	...	...	...	...	...	...	...	...	..A	...	...	...	..C	..T	...	...	...	...	...	...	...	...	...	...	...	...	...	...	...	..C	...	...	...	...	...	...	...
22	#ET_SV0171_05	...	...	...	...	...	G..	...	...	...	...	...	...	...	...	...	...	...	...	...	..A	...	...	...	..C	..T	...	...	...	...	...	...	...	...	...	...	...	...	...	...	...	..C	...	...	...	...	...	...	...
23	#ET_D3_Hu_TL018NIID_2005	...	...	...	...	...	G..	...	...	...	...	...	...	...	...	...	...	...	...	...	..A	...	...	...	..C	..T	...	...	...	...	...	...	...	...	...	...	...	...	...	...	...	..C	...	...	...	...	...	...	...
24	#ET_SV0160_05	...	...	...	...	...	G..	...	...	...	...	...	...	...	...	...	...	...	...	...	...	...	...	...	..C	..T	...	...	...	...	...	...	...	...	...	...	...	...	...	...	...	..C	...	...	...	...	...	...	...
25	#ET_SV0186_05	...	...	...	...	...	G..	...	...	...	...	...	...	...	...	...	...	...	...	...	...	...	...	...	..C	..T	...	...	...	...	...	...	...	...	...	...	...	...	...	...	...	..C	...	...	...	...	...	...	...
26	#ET_SV0177_05	...	...	...	...	...	G..	...	...	...	...	...	...	...	...	...	...	...	...	...	...	...	...	...	..C	..T	...	...	...	...	...	...	...	...	...	...	...	...	...	...	...	..C	...	...	...	...	...	...	...
27	#ET_D3_Hu_TL129NIID_2005	...	...	...	...	...	G..	...	...	...	...	...	...	...	...	...	...	...	...	...	...	...	...	...	..C	..T	...	...	...	...	...	...	...	...	...	...	...	...	...	...	...	..C	...	...	...	...	...	...	...
28	#ET_SV0193_05	...	...	...	...	...	G..	...	...	...	...	...	...	...	...	...	...	...	...	...	...	...	...	...	..C	..T	...	...	...	...	...	...	...	...	...	...	...	...	...	...	...	..C	...	...	...	...	...	...	...
29	#ET_D3_Hu_TL109NIID_2005	...	...	...	...	...	G..	...	...	...	...	...	...	...	...	...	...	...	...	...	...	...	...	...	..C	..T	...	...	...	...	...	...	...	...	...	...	...	...	...	...	...	..C	...	...	...	...	...	...	...
30	#ET_D3_Hu_OPD007NIID_2005	...	...	...	...	...	G..	...	...	...	...	...	...	...	..A	...	...	...	...	...	...	...	...	...	..C	..T	...	...	...	...	...	...	...	...	...	...	...	...	...	...	...	..C	...	...	...	...	...	...	...
31	#ET_SV0153_05	...	...	...	...	...	G..	...	...	...	...	...	...	...	..A	...	...	...	...	...	...	...	...	...	..C	..T	...	...	...	...	...	...	...	...	...	...	...	...	...	...	...	..C	...	...	...	...	...	...	...
32	#ET_SV0174_05	...	...	...	...	...	G..	...	...	...	...	...	...	...	..A	...	...	...	...	...	...	...	...	...	..C	..T	...	...	...	...	...	...	...	...	...	...	...	...	...	...	...	..C	...	...	...	...	...	...	...
33	#ET_D3_Hu_TL029NIID_2005	...	...	...	...	...	G..	...	...	...	...	...	...	...	...	...	...	...	...	...	...	...	...	...	..C	..T	...	...	...	...	...	...	...	...	...	...	...	...	...	...	...	..C	...	...	...	...	...	...	...
34	#ET209_00	...	...	...	...	..T	G..	...	...	...	...	...	...	...	...	...	...	...	...	...	...	...	...	...	...	..T	...	...	...	...	...	...	...	...	...	...	...	...	...	...	...	..C	...	...	...	...	...	...	...
35	#ET_D3_Hu_Indonesia_NIID01_2005	...	...	...	...	...	...	...	...	...	...	...	...	...	...	...	...	...	...	...	...	...	...	...	...	...	...	...	...	...	...	...	...	...	...	...	...	...	...	...	...	...	...	..G	...	...	...	...	...
36	#ET_D3_Hu_Indonesia_NIID04_2005	...	...	...	...	...	...	...	...	...	...	..T	...	...	...	...	...	...	...	...	...	...	...	...	...	...	...	...	...	...	...	...	...	...	...	...	...	...	...	...	...	...	...	..G	...	...	...	...	...
37	#In_den3_88	...	...	...	...	...	...	...	...	...	...	...	...	..C	...	...	...	...	...	...	...	...	...	...	...	...	...	...	...	...	...	...	...	...	...	...	...	...	...	...	...	...	...	...	...	...	...	...	...
38	#Indo9909a_Tw	...	..T	...	...	...	...	...	...	...	...	...	...	..C	...	...	...	...	...	...	...	...	...	...	...	...	...	...	...	...	...	...	...	...	...	...	...	..T	...	...	...	...	...	...	...	...	...	...	...
39	#Indo85	...	..A	...	...	...	...	...	...	...	...	...	...	...	...	...	...	...	...	...	...	...	...	...	...	...	...	...	...	...	...	...	...	...	...	...	...	...	...	...	...	...	...	...	...	...	...	...	...
40	#Indo9108a_Tw	...	...	...	...	...	...	...	...	...	...	...	...	...	...	...	...	...	...	...	...	...	...	...	...	...	...	...	...	...	...	...	...	...	...	...	...	...	...	...	...	...	...	...	...	...	...	...	...
41	#Thail_D88_303_88	...	...	...	...	...	...	...	...	...	...	...	...	...	...	...	...	...	...	...	...	...	...	...	...	...	...	...	...	...	...	...	...	...	...	...	..G	...	...	...	...	...	...	...	...	...	...	...	...
42	#In_98902890_DF_DV_3_98	...	...	...	...	...	...	...	...	...	...	...	...	...	...	...	...	...	...	...	...	...	...	...	...	...	...	...	...	...	...	...	...	...	...	...	...	...	...	...	...	...	...	...	...	...	...	...	...
43	#Malasya_74	...	...	..T	...	...	...	...	...	...	...	...	...	...	...	...	...	...	...	...	...	...	...	..A	...	...	...	...	...	...	...	...	...	...	...	...	...	...	...	...	...	...	...	...	...	...	...	...	...
44	#PF92_2986_92	...	...	..T	...	...	...	..G	...	...	...	...	...	...	...	...	...	..T	...	...	...	...	...	C.A	...	...	...	...	...	...	...	...	...	...	...	...	...	...	...	...	...	...	...	...	...	...	...	...	..G
45	#PF92_4190_92	...	...	..T	...	...	...	..G	...	...	...	...	...	...	...	...	...	..T	...	...	...	...	...	C.A	...	...	...	...	...	...	...	...	...	...	...	...	...	...	...	...	...	...	...	...	...	...	...	...	..G
46	#PF92_2956_92	...	...	..T	...	...	..T	..G	...	...	...	...	...	...	...	...	...	..T	...	...	...	...	...	C.A	...	...	...	...	...	...	...	...	...	...	...	...	...	...	...	...	...	...	...	...	...	...	...	...	..G
47	#PF89_320219_89	...	...	..T	...	...	...	..G	...	...	...	...	...	...	...	...	...	..T	...	...	...	...	...	C.A	...	...	...	...	...	...	...	...	...	...	...	...	...	...	...	...	...	...	...	...	...	...	...	...	..G
48	#PF94_136116_94	...	...	..T	...	...	...	..G	...	...	...	...	...	...	...	...	...	..T	...	...	...	...	...	C.A	...	...	...	...	...	...	...	...	...	...	...	...	...	...	...	...	...	...	...	...	...	...	...	...	..G
49	#PF89_27643_89	...	...	..T	...	...	...	..G	...	...	...	...	...	...	...	...	...	..T	...	...	...	...	...	C.A	...	...	...	...	...	...	...	...	...	...	...	...	...	...	...	...	...	...	...	...	...	...	...	...	..G
50	#PF90_6056_90	...	...	..T	...	...	...	..G	...	...	...	...	...	...	...	...	...	..T	...	...	...	...	...	C.A	...	...	...	...	...	...	...	...	...	...	...	...	...	...	...	...	...	..C	...	...	...	...	...	...	..G
51	#PF90_3056_90	...	...	..T	...	...	...	..G	...	...	...	...	...	...	...	...	...	..T	...	...	...	...	...	C.A	...	...	...	...	...	...	...	...	...	...	...	...	...	...	...	...	...	...	...	...	...	...	...	...	..G
52	#PF90_3050_90	...	...	..T	...	...	...	..G	...	...	...	...	...	...	...	...	...	..T	...	...	...	...	...	C.A	...	...	...	...	...	...	...	...	...	...	...	...	...	...	...	...	...	...	...	...	...	...	...	...	..G
53	#Fiji_92	...	...	..T	...	...	...	..G	...	...	...	...	...	...	...	...	...	..T	...	...	...	...	...	C.A	...	...	...	...	...	...	...	...	...	...	...	...	...	...	...	...	...	...	...	...	...	...	...	...	..G
54	#In_Sleman_78	...	...	..T	...	...	...	...	...	...	...	...	...	...	...	...	...	...	...	...	...	...	...	..A	...	...	...	...	...	...	...	...	...	...	...	...	...	...	...	...	...	...	...	...	...	...	...	...	...
55	#Indo73	...	...	..T	...	...	...	...	...	...	...	...	...	...	...	...	...	...	...	...	...	...	...	..A	...	...	...	...	...	...	...	...	...	...	...	...	...	...	...	...	...	...	...	...	...	...	...	...	...
56	#Malasya_81	...	...	..T	...	...	...	...	...	...	...	...	..T	...	...	...	...	...	...	...	...	..G	..C	..A	...	...	...	...	...	...	...	...	...	...	...	...	...	...	...	...	...	..C	...	...	...	...	...	...	...
57	#Philp_96_9609a_Tw	...	...	..T	...	...	...	...	...	...	...	...	...	...	...	...	...	...	...	...	...	...	...	..A	...	...	...	...	...	..C	...	...	...	...	...	...	...	...	...	...	...	...	...	...	...	...	...	...	...
58	#Philp_98_9809a_Tw	...	...	.CT	...	...	...	...	...	...	...	...	...	...	...	...	...	...	...	...	...	...	...	..A	...	...	...	...	...	..C	...	...	...	...	...	...	...	...	...	...	...	...	...	...	...	...	...	...	...
59	#95TW466_95	...	...	..T	...	...	...	...	...	...	...	...	...	...	...	T..	...	...	...	...	...	...	...	..A	...	...	...	...	...	..C	...	...	...	...	...	...	...	...	...	...	...	...	...	...	...	...	...	...	...
60	#Tw_94_813KH9408a_Tw	...	...	..T	...	...	...	...	...	...	...	...	...	...	...	...	...	...	...	...	...	...	...	..A	...	...	...	...	...	..C	...	...	...	...	...	...	...	...	...	...	...	...	...	...	...	...	...	...	...
61	#Tw_05_812KH0508a_Tw	...	...	..T	...	...	...	...	...	...	...	...	..T	...	...	...	...	...	...	...	...	...	...	..A	...	...	...	...	...	..C	...	...	...	...	...	...	...	...	...	...	...	...	...	...	...	...	...	...	...
62	#Philip_05_0508a_TW	...	...	..T	...	...	...	...	...	...	...	...	..T	...	...	...	...	...	...	...	...	...	...	..A	...	...	...	...	...	..C	...	...	...	...	...	...	...	...	...	...	...	...	...	...	...	...	...	...	...
63	#Philp_98_9808a_Tw	...	...	..T	...	...	...	...	...	...	...	...	..T	...	...	...	...	...	...	...	...	...	...	..A	...	...	...	...	...	..C	...	...	...	...	...	...	...	...	...	...	...	...	...	...	...	...	...	...	...
64	#Philp_97_9711a_Tw	...	.T.	..T	...	...	...	...	...	...	...	...	...	...	...	...	...	...	...	...	...	...	...	..A	...	...	...	...	...	..C	...	...	...	...	...	...	...	...	...	...	...	...	...	...	...	...	...	...	...
65	#In_InJ_16_82	...	...	..T	...	...	...	...	...	...	...	...	...	...	...	...	...	...	...	...	...	...	...	..A	...	...	...	...	...	..C	...	...	...	...	...	...	...	..T	...	...	...	...	...	...	...	...	...	...	...
66	#Indo78	...	...	..T	...	...	...	...	...	...	...	...	...	...	...	...	...	...	...	...	...	...	...	..A	...	...	...	...	...	..C	...	...	...	...	...	...	...	...	...	...	...	...	...	...	...	...	...	...	...
67	#Taiwan_739079A	...	...	..T	...	...	...	C..	...	...	...	..G	...	...	...	...	...	...	...	...	..A	...	...	..A	...	...	...	...	...	...	...	...	...	...	...	...	...	...	...	..A	..G	...	...	...	...	...	...	...	...
68	#Philip_83	...	...	..T	...	...	...	...	...	...	...	..G	...	...	...	...	...	...	...	...	...	...	...	..A	...	...	...	...	...	.--	-..	...	...	...	...	...	...	...	...	...	..G	...	...	...	...	..C	...	...	...
69	#M25277_DENSP5AA	...	...	.CT	...	...	..T	...	...	...	...	...	...	..C	...	...	...	...	...	...	...	...	...	...	...	...	...	...	...	...	..A	...	...	...	...	...	...	...	...	...	...	...	...	...	...	..C	...	...	T..
70	#M93130_strain_H87	...	...	.CT	...	...	..T	...	...	...	...	...	...	..C	...	...	...	...	...	...	...	...	...	...	...	...	...	...	...	...	..A	...	...	...	...	...	...	...	...	...	...	...	...	...	...	..C	...	...	T..
71	#China_80_2	...	...	.CT	...	...	..T	...	...	...	...	...	...	..C	...	...	...	...	...	...	...	...	...	...	...	...	...	...	...	...	..A	...	...	...	...	...	...	...	...	...	...	...	...	...	...	..C	...	...	T..
72	#BR_DEN3_RO1_02	...	...	.CT	...	...	..T	...	...	...	...	...	...	..C	...	...	...	...	...	...	...	...	...	...	...	...	...	...	...	...	..A	...	...	...	...	...	...	...	...	...	...	...	...	...	...	..C	...	...	T..
73	#BR_H87	...	...	.CT	...	...	..T	...	...	...	...	...	...	..C	...	...	...	...	...	...	...	...	...	...	...	...	...	...	...	...	..A	...	...	...	...	...	...	...	...	...	...	...	...	...	...	..C	...	...	T..
74	#Philp_56_H87	...	...	.CT	...	...	..T	...	...	...	...	...	...	..C	...	...	...	...	...	...	...	...	...	...	...	...	...	...	...	...	..A	...	...	...	...	...	...	...	...	...	...	...	...	...	...	..C	...	...	T..
75	#AJ563355	...	...	.CT	...	...	..T	...	...	.G.	...	...	...	..C	...	...	...	...	...	...	...	...	...	...	...	...	...	...	...	...	..A	...	...	...	...	...	...	...	...	...	...	...	...	...	...	..C	...	...	T..
76	#Ja_D3_73NIID_73	...	...	.CT	...	...	..T	.CG	...	...	...	...	...	..C	...	...	...	...	...	...	...	...	...	...	...	...	...	...	...	...	..A	...	...	...	...	...	...	...	...	...	...	...	...	...	...	..C	...	...	T..
77	#VietN_BID_V1014_2006	...	...	..T	...	...	G..	..G	...	..G	...	...	...	...	...	...	...	...	...	...	...	...	..C	...	...	...	...	...	...	...	..A	...	...	...	..A	...	...	..C	...	...	...	...	..G	...	...	..C	...	...	...
78	#TW_05_807KH0509a_Tw	...	...	..T	...	...	G..	..G	...	..G	...	...	...	...	...	...	...	...	...	...	...	...	..C	...	...	...	...	...	...	...	..A	...	...	...	..A	...	...	..C	...	...	...	...	..G	...	...	..C	...	...	...
79	#VietN_BID_V1018_2006	...	...	..T	...	...	G..	..G	...	..G	...	...	...	...	...	...	...	...	...	...	...	...	..C	...	...	...	...	...	...	...	..A	...	...	...	..A	...	...	..C	...	...	...	...	..G	...	...	..C	...	...	...
80	#VietN_BID_V1015_2006	...	...	..T	...	...	G..	..G	...	..G	...	...	...	...	...	...	...	...	...	...	...	...	..C	...	...	...	...	...	...	...	..A	...	...	...	..A	...	...	..C	...	...	...	...	..G	...	...	..C	...	...	...
81	#VietN_BID_V1017_2006	...	...	..T	...	...	G..	..G	...	..G	...	...	...	...	...	...	...	...	...	...	...	...	..C	...	...	...	...	...	...	...	..A	...	...	...	..A	...	...	..C	...	...	...	...	..G	...	...	..C	...	...	...
82	#VietN_BID_V1016_2006	...	...	..T	...	...	G..	..G	...	..G	...	...	...	...	...	...	...	...	...	...	...	...	..C	...	...	...	...	...	...	...	..A	...	...	...	..A	...	...	..T	...	...	...	...	..G	...	...	..C	...	...	...
83	#Viet0310b_Tw	...	...	..T	...	...	G..	..G	...	..G	...	...	...	...	...	...	...	...	...	...	...	...	..C	...	...	...	...	...	...	...	..A	...	...	...	..A	...	...	..C	...	...	..G	...	..G	...	...	..C	...	...	...
84	#Viet0507a_Tw	...	...	..T	...	...	G..	..G	...	..G	...	...	...	...	...	...	...	...	...	...	...	...	..C	...	...	...	...	...	...	...	..A	...	...	...	..A	...	...	..C	...	...	...	...	..G	...	...	..C	...	...	...
85	#VietN_BID_V1009_2006	...	...	..T	...	...	G..	..G	...	..G	...	...	...	...	...	...	...	...	...	...	...	...	..C	...	...	...	...	...	...	...	..A	...	...	...	..A	...	...	..C	...	...	...	...	..G	...	...	..C	...	...	...
86	#VietN_BID_V1011_2006	...	...	..T	...	...	G..	..G	...	..G	...	...	...	...	...	...	...	...	...	...	...	...	..C	...	...	...	...	...	...	...	..A	...	...	...	..A	...	...	..C	...	...	...	...	..G	...	...	..C	...	...	...
87	#VietN_BID_V1012_2006	...	...	..T	...	...	G..	..G	...	..G	...	...	...	...	...	...	...	...	...	...	...	...	..C	...	...	...	.C.	...	...	...	..A	...	...	...	..A	...	...	..C	...	...	...	...	..G	...	...	..C	...	...	...
88	#VietN_BID_V1008_2006	...	...	..T	...	...	G..	..G	...	..G	...	...	...	...	...	...	...	...	...	...	...	...	..C	...	...	...	...	...	...	...	..A	...	...	...	..A	...	...	..C	...	...	...	...	..G	..G	...	..C	...	...	...
89	#Viet0409a_Tw	...	...	..T	...	..A	G..	..G	...	..G	...	...	...	...	...	...	...	...	...	...	...	...	..C	...	...	...	...	...	...	...	..A	...	...	...	..A	...	...	..C	...	...	...	...	..G	...	...	..C	...	...	...
90	#VietN_BID_V1010_2006	...	...	..T	...	..T	G..	..G	...	..G	...	...	...	...	...	...	...	...	...	...	...	...	..C	...	...	...	...	...	...	...	..A	...	...	...	..A	...	...	..C	...	...	...	...	..G	...	...	..C	...	...	...
91	#Viet9809a_Tw	...	...	..T	...	..T	G..	..G	...	..G	...	...	...	...	...	...	...	...	...	...	...	...	..C	...	...	...	...	...	...	...	..A	...	...	...	..A	...	...	..C	...	...	...	...	..G	...	...	..C	...	...	...
92	#Viet9609a_Tw	...	...	..T	...	..T	G..	..G	...	..G	...	...	...	...	...	...	...	...	...	...	...	...	..C	...	...	...	...	...	...	...	..A	...	...	...	..A	...	...	..C	...	...	...	...	..G	...	...	..C	...	...	...
93	#VietN_BID_V1013_2006	...	...	..T	...	..T	G..	..G	...	..G	...	...	.T.	...	...	...	...	...	...	...	...	...	..C	...	...	...	...	...	...	...	..A	...	...	...	..A	...	...	..C	...	...	...	...	..G	...	...	..C	...	...	...
94	#ThD3_1959_01	...	...	..T	...	..T	G..	..G	...	...	..C	...	...	...	...	...	...	...	...	...	...	...	..C	...	...	...	...	...	...	...	..A	...	...	...	..A	...	...	..C	...	...	...	...	..G	...	...	..C	...	...	...
95	#ThD3_0835_01	...	...	..T	...	..T	G..	..G	...	..G	...	...	...	...	...	...	...	...	...	...	...	...	..C	...	...	...	...	...	...	...	..A	...	...	...	..A	...	...	..C	...	...	...	...	..G	...	...	..C	...	...	...
96	#ThD3_0377_98	...	...	..T	...	..T	G..	..G	...	..G	...	...	...	...	...	...	...	...	...	...	...	...	..C	...	...	...	...	...	...	...	..A	...	...	...	..A	...	...	..C	...	...	...	...	..G	...	...	..C	...	...	...
97	#ThD3_0092_98	...	...	..T	...	..T	G..	..G	...	..G	...	...	...	...	...	...	...	...	...	...	...	...	..C	...	...	...	...	...	...	...	..A	...	...	...	..A	...	...	..C	...	...	...	...	..G	...	...	..C	...	...	...
98	#ThD3_0058_97	...	...	..T	...	..T	G..	..G	...	..G	...	...	...	...	...	...	...	...	...	...	...	..T	..C	...	...	...	...	...	...	...	..A	...	...	...	...	...	...	..C	...	...	...	...	..G	...	...	..C	...	...	...
99	#ThD3_0115_99	...	...	..T	...	..T	G..	..G	...	..G	...	...	...	...	...	...	...	...	...	...	...	..T	..C	...	...	...	...	...	...	...	..A	...	...	...	...	...	...	..C	...	...	...	...	.AG	...	...	..C	...	...	...
100	#ThD3_0595_99	...	...	..T	...	..T	G..	..G	...	..G	...	...	...	...	...	...	...	...	...	...	...	..T	..C	...	...	...	...	...	...	...	..A	...	...	...	...	...	...	..C	...	...	...	...	..G	...	...	..C	...	...	...
101	#ThD3_1017_00	...	...	..T	...	..T	G..	..G	...	..G	...	...	...	...	...	...	...	...	...	...	...	..T	..C	...	...	...	...	...	...	...	..A	...	...	...	...	...	...	..C	...	...	...	...	..G	...	...	..C	...	...	...
102	#Thail_03_0308a_Tw	...	...	..T	...	..T	G..	..G	...	..G	...	...	..T	..C	...	...	...	...	...	...	...	..T	..C	...	...	...	...	...	...	..C	..A	...	...	...	...	...	...	..C	...	...	...	...	..G	...	...	..C	...	...	...
103	#ThD3_0903_98	...	...	..T	...	..T	G..	..G	...	..G	...	...	...	...	...	...	...	...	...	...	...	...	..C	...	...	...	...	...	...	...	..A	...	...	...	...	...	...	..C	...	...	...	...	..G	...	...	..C	...	...	...
104	#ThD3_0650_97	...	...	..T	...	..T	G..	..G	...	..G	...	...	...	...	...	...	...	...	...	...	...	...	..C	...	...	...	...	...	...	...	..A	...	...	...	...	...	...	..C	...	...	...	...	..G	...	...	..C	...	...	...
105	#ThD3_1687_98	...	...	..T	...	..T	G..	..G	...	..G	...	...	...	...	...	...	...	...	...	...	...	...	..C	...	...	...	...	...	...	...	..A	...	...	...	...	...	...	..C	...	...	...	...	..G	...	...	..C	...	...	...
106	#Thal_D93_044_93	...	...	..T	...	..T	G..	..G	...	..G	...	...	...	...	...	...	...	...	...	...	...	...	..C	...	...	...	...	...	...	...	..A	...	...	...	...	...	...	..C	...	...	...	...	..G	...	...	..C	...	...	...
107	#ThD3_0240_92	...	...	..T	...	..T	G..	..G	...	..G	...	...	...	...	...	...	...	...	...	...	...	...	..C	...	...	...	...	...	...	...	..A	...	...	...	...	...	...	..C	...	...	...	...	..G	...	...	..C	...	...	...
108	#Thail_D94_283_94	...	...	..T	...	..T	G..	..G	...	..G	...	...	...	...	...	...	...	...	...	...	...	...	..C	...	...	...	...	...	...	...	..A	...	...	...	...	...	...	..C	...	...	...	...	..G	...	...	..C	...	...	...
109	#Thail_D95_0014_95	...	...	..T	...	..T	G..	..G	...	..G	...	...	...	...	...	...	...	...	...	...	...	...	..C	...	...	...	...	...	...	...	..A	...	...	...	...	...	...	..C	...	...	...	...	..G	...	...	..C	...	...	...
110	#ThD3_0123_95	...	...	..T	...	..T	G..	..G	...	..G	...	...	...	...	...	...	...	...	...	...	...	...	..C	...	...	...	...	...	...	...	..A	...	...	...	...	...	...	..C	...	...	...	...	..G	...	...	..C	...	...	...
111	#Thail_D92_423_92	..G	...	..T	...	..T	G..	..G	...	..G	...	...	...	...	...	...	...	...	...	...	...	...	..C	...	...	...	...	...	...	...	..A	...	...	...	...	...	...	..C	...	...	...	...	..G	...	...	..C	...	...	...
112	#ThD3_0989_00	...	...	..T	...	..T	G..	..G	...	..G	...	...	...	...	..T	...	...	...	...	...	...	...	..C	...	...	...	...	...	...	...	..A	...	...	...	...	...	...	..C	...	...	...	...	..G	...	...	..C	...	...	...
113	#Ja_00_40_1HuNIID_00	...	...	..T	...	..T	G..	..G	...	..G	...	...	...	...	..T	...	...	...	...	...	...	...	..C	...	...	...	...	...	...	...	..A	...	...	...	...	...	...	..C	...	...	...	...	..G	...	...	..C	...	...	...
114	#ThD3_0328_02	...	...	..T	...	..T	G..	..G	...	..G	...	...	...	...	..T	...	...	...	...	...	...	...	..C	...	...	...	...	...	...	...	C.A	...	...	...	...	...	...	..C	...	...	...	...	..G	...	...	..C	...	...	...
115	#ThD3_0723_99	...	...	..T	...	..T	G..	..G	..C	..G	...	...	...	...	..T	...	...	...	...	...	...	...	..C	...	...	...	...	...	...	...	..A	...	...	...	...	...	...	..C	...	...	...	...	..G	...	...	..C	...	...	...
116	#Thail_02_0211a_Tw	...	...	..T	...	..T	G..	..G	...	..G	...	...	...	...	..T	...	...	...	...	...	...	...	..C	...	...	...	...	...	...	...	..A	...	...	...	...	...	...	..C	...	...	...	...	..G	...	...	..C	...	...	...
117	#ThD3_1094_01	...	...	..T	...	..T	G..	..G	...	..G	...	...	...	...	..T	...	...	...	...	...	...	...	..C	...	...	...	...	...	...	...	..A	...	...	...	...	...	...	..C	...	...	...	...	..G	...	...	..C	...	...	...
118	#ThD3_1283_98	...	...	..T	...	..T	G..	..G	...	..G	...	...	...	...	..T	...	...	...	...	...	...	...	..C	...	...	...	...	...	...	...	..A	...	...	...	...	...	...	..C	...	...	...	...	..G	...	...	..C	...	...	...
119	#ThD3_0343_98	...	...	..T	...	..T	G..	..G	...	..G	...	...	...	...	...	...	...	...	...	...	...	...	..C	...	...	...	...	...	...	...	..A	...	...	...	...	...	...	..C	...	...	...	...	..G	...	...	..C	...	...	...
120	#ThD3_0006_97	...	...	..T	...	..T	G..	..G	...	..G	...	...	...	...	...	...	...	...	...	...	...	...	..C	...	...	...	...	...	...	...	..A	...	...	...	...	...	...	..C	...	...	...	...	..G	...	...	..C	...	...	...
121	#ThD3_0411_97	...	...	..T	...	..T	G..	..G	...	..G	...	...	...	...	...	...	...	...	...	...	...	...	..C	...	...	...	...	...	...	...	..A	...	...	...	...	...	...	..C	...	...	...	...	..G	...	...	..C	...	...	...
122	#ThD3_1309_97	...	...	..T	...	..T	G..	..G	...	..G	...	...	...	...	...	...	...	...	...	...	...	...	..C	...	...	...	...	...	...	...	..A	...	...	...	...	...	...	..C	...	...	...	...	..G	...	...	..C	...	...	...
123	#Tw_98_701TN9811a	...	...	..T	...	..T	G..	C.G	...	..G	...	...	...	...	...	...	...	...	...	...	...	...	..C	...	...	...	...	...	...	...	C.A	...	...	...	...	...	...	..C	...	...	...	...	..G	...	...	..C	...	...	...
124	#98TWmosq_98	...	...	..T	...	..T	G..	C.G	...	..G	...	...	...	...	...	...	...	...	...	...	...	...	..C	...	...	...	...	...	...	...	C.A	...	...	...	...	...	...	..C	...	...	...	...	..G	...	...	..Y	...	...	...
125	#98TW368_98	...	...	..T	...	..T	G..	C.G	...	..G	...	...	...	...	...	...	...	...	...	...	...	...	..C	...	...	...	...	...	...	...	C.A	...	...	...	...	...	...	..C	...	...	...	...	..G	...	...	..C	...	...	...
126	#98TW407_98	...	...	..T	...	..T	G..	C.G	...	..G	...	...	...	...	...	...	...	...	...	...	...	...	..C	...	...	...	...	...	...	...	C.A	...	...	...	...	...	...	..C	...	...	...	...	..G	...	...	..C	...	...	...
127	#Thail_97_9709a_Tw	...	...	..T	...	..T	G..	C.G	...	..G	...	...	...	...	...	...	...	...	...	...	...	...	..C	...	...	...	...	...	...	...	..A	...	...	...	...	...	...	..C	...	...	...	...	..G	...	...	..C	...	...	...
128	#ThD3_0005_96	...	...	..T	...	..T	G..	..G	...	..G	...	...	...	...	...	...	...	...	...	...	...	...	..C	...	...	...	...	...	...	...	..A	...	...	...	...	...	...	..C	...	...	...	...	..G	...	...	..C	...	...	...
129	#Thail_98_9807a	...	...	..T	...	..T	G..	..G	...	..G	...	...	...	...	...	...	...	...	...	...	...	...	..C	...	...	...	...	...	...	...	..A	...	...	...	...	...	...	..C	...	...	...	...	..G	...	...	..C	...	...	...
130	#Ja_96_17_1HuNIID_96	...	...	..T	...	..T	G..	..G	...	...	...	...	...	...	...	...	...	...	...	...	...	...	..C	...	...	...	...	...	...	...	..A	...	...	...	...	...	...	..C	...	...	...	...	..G	...	...	..C	...	...	...
131	#Thail_D96_330_96	...	...	..T	...	..T	G..	..G	...	..G	...	...	...	...	...	...	...	...	...	...	...	...	..C	...	...	...	...	...	...	...	..A	...	...	...	...	...	...	..C	...	...	...	...	..G	...	...	..C	...	...	...
132	#ThD3_0195_94	...	...	..T	...	..T	G..	..G	...	..G	...	...	...	...	...	...	...	...	...	...	...	...	..C	...	...	...	...	...	...	...	..A	...	...	...	...	...	...	..C	...	...	...	...	..G	...	...	..C	...	...	...
133	#Thail_D97_0144_97	...	...	..T	...	..T	G..	..G	...	..G	...	...	..T	...	...	...	...	...	...	...	...	...	..C	...	...	...	...	...	...	...	..A	...	...	...	...	...	...	..C	...	...	...	...	..G	...	...	..C	...	...	...
134	#ThD3_0546_98	...	...	..T	...	..T	G..	..G	...	..G	...	...	..T	...	...	...	...	...	...	...	...	...	..C	...	...	...	...	...	...	...	..A	...	...	...	...	...	...	..C	...	...	...	...	..G	...	...	..C	...	...	...
135	#Thail_C0360_94	...	...	..T	...	..T	G..	..G	.T.	...	...	...	...	...	...	...	A..	...	...	...	...	...	..C	...	...	...	...	...	...	...	..A	...	...	...	...	.C.	...	..C	...	...	...	...	..G	...	...	..C	...	...	...
136	#ThD3_0808_98	...	...	..T	...	..T	G..	..G	...	..G	...	...	...	...	...	...	...	...	...	...	...	...	..C	...	...	...	...	...	...	...	..A	...	...	...	...	...	...	..C	...	...	...	...	..G	...	...	..C	...	...	...
137	#ThD3_0514_98	...	...	..T	...	..T	G..	..G	...	..G	...	...	...	...	...	...	...	...	...	...	...	...	..C	...	...	...	...	...	...	...	..A	...	...	...	...	...	...	..C	...	...	...	...	..G	...	...	..C	...	...	...
138	#ThD3_0436_97	...	...	..T	...	..T	G..	..G	...	..G	...	...	...	...	...	...	...	...	...	...	...	...	..C	...	...	...	...	...	...	...	..A	...	...	...	...	...	...	..C	...	...	...	...	..G	...	...	..C	...	...	...
139	#ThD3_1465_97	...	...	..T	...	..T	G..	..G	...	..G	...	...	...	...	...	...	...	...	...	...	...	...	..C	...	...	...	...	...	...	...	..A	...	...	...	...	...	...	..C	...	...	...	...	..G	...	...	..C	...	...	...
140	#Thail_98_KPS_4_0657_207	...	...	..T	...	..T	G..	..G	...	..G	...	...	...	...	...	...	...	...	...	...	...	...	..C	...	...	...	...	...	...	...	..A	...	...	...	...	...	...	..C	...	...	...	...	..G	...	...	..C	...	...	...
141	#ThD3_0472_93	...	...	..T	...	..T	...	..G	...	..G	...	...	...	...	...	...	...	...	...	...	...	...	..C	...	...	...	...	...	...	...	..A	...	...	...	...	...	...	..C	...	...	...	...	..G	...	...	..C	...	...	...
142	#Thail_D96_313_96	...	...	..T	...	...	...	..G	...	..G	...	...	...	...	...	T..	...	...	...	...	...	...	...	...	...	...	...	...	...	...	..A	...	...	...	...	...	...	..C	...	...	...	...	..G	...	...	..C	...	...	...
143	#Thail_D97_0106_97	...	...	..T	...	...	...	..G	...	..G	...	...	...	...	...	T..	...	...	...	...	...	...	...	...	...	...	...	...	...	...	..A	...	...	...	...	...	...	..C	...	...	...	...	..G	...	...	..C	...	...	...
144	#ThD3_0810_98	...	...	..T	...	..T	...	C.G	...	..G	...	...	...	...	...	T..	...	...	...	...	...	...	...	..A	...	...	...	...	...	...	..A	...	...	...	...	...	...	..C	...	...	...	...	..G	...	...	..C	...	...	...
145	#Thail_D97_0291_97	...	...	..T	...	..T	...	..G	...	..G	...	...	...	...	...	T..	...	...	...	...	...	...	...	...	...	...	...	...	...	...	..A	...	...	...	...	...	...	..C	...	...	...	...	..G	...	...	..C	...	...	...
146	#Thail_C0331_94_94	...	...	.CT	...	..T	...	..G	...	..G	...	...	...	...	.T.	T..	...	...	...	...	...	...	...	...	...	...	...	...	...	...	..A	...	...	...	...	...	...	..C	...	...	...	...	..G	...	...	..C	...	...	...
147	#ThD3_0396_94	...	...	..T	...	..T	...	..G	...	..G	...	...	...	...	...	T..	...	...	...	...	...	...	...	...	...	...	...	...	...	...	..A	...	...	...	...	...	...	..C	...	...	...	...	..G	...	...	..C	...	...	...
148	#ThD3_0104_93	...	...	..T	...	..T	...	..G	...	..G	...	...	...	...	...	T..	...	...	...	...	...	...	...	...	...	...	...	...	...	...	..A	...	...	...	...	...	...	..C	...	...	...	...	..G	...	...	..C	...	...	...
149	#ThD3_0077_98	...	...	..T	...	..T	...	..G	...	..G	...	...	...	...	...	T..	...	...	...	...	...	...	...	...	..C	...	...	...	...	...	..A	...	...	...	...	...	...	..C	...	...	...	...	..G	...	...	..C	...	...	...
150	#Thail_D93_674_93	...	...	..T	...	..T	...	..G	...	..G	...	...	...	...	...	...	...	...	...	...	...	...	...	...	...	...	...	...	...	...	..A	...	...	...	...	...	...	..C	...	...	...	...	..G	...	...	..C	...	...	...
151	#Thail_D94_122_94	...	...	..T	...	..T	...	..G	...	..G	...	...	...	...	...	...	...	...	...	...	...	...	...	...	...	...	...	...	...	...	..A	...	...	...	...	...	...	..C	...	...	...	...	..G	...	...	..C	...	...	...
152	#ThD3_0654_01	...	...	...	...	..T	...	..G	...	..G	...	...	...	...	...	...	...	...	...	...	...	...	...	...	...	...	...	...	...	...	..A	...	...	...	...	...	...	..C	...	...	...	...	..G	...	...	..C	...	...	...
153	#ThD3_0111_02	...	...	...	...	..T	...	..G	...	..G	...	...	...	...	...	...	...	...	...	...	...	...	...	...	...	...	...	...	...	...	..A	...	...	...	...	...	...	..C	...	...	...	...	..G	...	...	..C	...	...	...
154	#ThD3_0089_95	...	...	..T	...	..T	...	..G	...	..G	...	...	...	...	...	...	...	...	...	...	...	...	...	...	...	...	...	...	...	...	..A	...	...	...	...	...	...	..C	...	...	...	...	..G	...	...	..C	...	...	...
155	#ThD3_0969_01	...	...	..T	...	..T	...	..G	...	..G	...	...	...	...	...	...	...	...	...	...	...	...	...	...	...	...	...	...	...	...	..A	...	...	...	...	...	...	..C	...	...	...	...	..G	...	...	..C	...	...	...
156	#Thail_D95_0400_95	...	...	..T	...	..T	...	..G	...	..G	...	...	...	...	...	...	...	...	...	...	...	...	...	...	...	...	...	...	...	...	..A	...	...	...	...	...	...	..C	...	...	...	...	..G	...	...	..C	...	...	...
157	#ThD3_0182_96	...	...	..T	...	..T	.C.	..G	...	..G	...	...	...	...	...	...	...	...	...	...	...	...	...	...	...	...	...	...	...	...	..A	...	...	...	...	...	...	..C	...	...	...	...	..G	...	...	..C	...	...	...
158	#ThD3_0188_91	...	...	..T	...	..T	...	..G	...	..G	...	...	...	...	...	...	...	...	...	...	...	...	...	...	...	...	...	...	...	...	..A	...	...	...	...	...	...	..C	...	...	...	...	..G	...	...	..C	...	...	...
159	#ThD3_0033_74	...	...	..T	...	..T	...	..G	...	...	...	...	...	...	...	...	...	...	...	...	...	...	...	...	...	...	...	...	...	..C	..A	...	...	...	...	...	...	...	...	...	...	...	...	...	...	..C	...	...	...
160	#ThD3_73_CH53489D73_1	...	...	..T	...	..T	...	..G	...	...	...	...	...	...	...	...	...	...	...	...	...	...	...	...	...	...	...	...	...	..C	..A	...	...	...	...	...	...	...	...	...	...	...	...	...	...	..C	...	...	...
161	#ThD3_0273_80	...	...	..T	...	..T	...	..G	...	...	...	...	...	...	...	...	...	...	...	...	...	...	...	...	...	...	...	...	...	..C	..A	...	...	...	...	...	...	...	...	...	...	...	...	...	...	..C	...	...	...
162	#ThD3_285M_77	...	...	..T	...	..T	...	..G	...	...	...	...	...	...	...	...	...	...	...	...	...	...	...	...	...	...	...	...	...	..C	..A	...	...	...	...	...	...	...	...	...	...	...	...	...	...	..C	...	...	...
163	#ThD3_0059_81	...	...	..T	...	..T	...	..G	...	...	...	...	...	...	...	...	...	...	...	...	...	...	...	...	...	...	...	...	...	..C	..A	...	...	...	...	...	...	...	...	...	...	...	...	...	...	..C	...	...	...
164	#ThD3_0649_80	...	...	..T	...	..T	...	..G	...	...	...	...	...	...	...	...	...	...	...	...	...	...	...	...	...	...	...	...	...	..C	..A	...	...	...	...	...	...	...	...	...	...	...	...	...	...	..C	...	...	...
165	#ThD3_0059_82	...	G..	..T	...	..T	...	..G	...	...	...	...	...	...	...	T..	...	...	...	...	...	...	...	...	...	...	...	...	...	..C	...	...	...	...	...	..T	...	...	...	...	...	...	...	...	...	..C	...	...	...
166	#ThD3_0046_83	...	...	..T	...	...	...	..G	...	...	...	...	...	...	...	...	...	...	...	...	...	...	...	...	...	...	...	...	...	..C	..A	...	...	...	...	...	...	...	...	...	...	...	...	...	...	..C	...	...	...
167	#ThD3_86	...	...	..T	...	..T	...	..G	...	...	...	...	...	...	...	...	...	...	...	...	...	...	...	...	...	...	...	...	...	..C	..A	...	...	...	...	...	...	...	...	...	...	...	...	...	...	..C	...	...	...
168	#ThD3_0137_84	...	...	..T	...	..T	.C.	..G	...	...	...	...	...	...	...	...	...	...	...	...	...	...	...	...	...	...	...	...	...	..C	..A	...	...	...	...	...	...	...	...	...	...	...	...	...	...	..C	...	...	...
169	#ThD3_0140_84	...	...	..T	...	..T	.C.	..G	...	...	...	...	...	...	...	...	...	...	...	...	...	...	...	...	...	...	...	...	...	..C	..A	...	...	...	...	...	...	...	...	...	...	...	...	...	...	..C	...	...	...
170	#ThD3_0177_81	...	...	..T	...	..T	...	..G	...	...	...	...	...	...	...	...	...	...	...	...	...	...	...	...	...	...	...	...	...	...	..A	...	...	...	...	...	...	...	...	...	...	...	...	...	...	..C	...	...	...
171	#Thail_PaH881_88	...	...	..T	...	...	...	..G	...	...	...	...	...	...	...	...	...	...	...	...	...	...	...	...	...	...	...	...	...	...	..A	...	...	...	..A	...	...	...	...	...	...	...	..G	...	...	..C	...	...	...
172	#ThD3_0010_87	...	...	..T	...	...	...	..G	...	...	...	...	...	...	...	...	...	...	...	...	...	...	...	...	...	...	...	...	...	...	..A	...	...	...	..A	...	...	...	...	...	...	...	..G	...	...	..C	...	...	...
173	#Thail_D88_086_88	...	...	..T	...	...	...	..G	...	...	...	...	...	...	...	...	...	...	...	...	...	...	...	...	...	...	...	...	...	...	..A	...	...	...	..A	...	...	...	...	...	...	...	..G	...	...	..C	...	..T	...
174	#ThD3_0796_87	...	...	..T	...	...	...	..G	...	...	...	...	...	...	...	...	...	...	...	...	...	...	...	...	...	...	...	...	...	...	..A	...	...	...	..A	...	...	...	...	...	...	...	..G	...	...	..C	...	...	...
175	#Thail_D89_273_89	...	...	..T	...	...	...	..G	...	...	...	...	...	...	...	...	...	...	...	...	...	...	..C	...	...	...	...	...	...	...	..A	...	...	...	..A	...	...	...	...	...	...	...	..G	...	...	..C	...	...	...
176	#Ma_LN5547_92	...	...	..T	...	...	...	..G	...	...	...	...	...	...	...	...	...	...	...	...	...	...	...	...	...	...	...	...	...	...	..A	...	...	...	...	...	...	...	...	...	...	...	..G	...	...	...	...	...	...
177	#Ma_LN2632_93	...	...	..T	...	...	...	..G	...	...	...	...	...	...	...	...	...	...	...	...	...	...	...	...	...	...	...	...	...	...	..A	...	...	...	...	...	...	...	...	...	...	...	..G	...	...	...	...	...	...
178	#Ma_LN6083_94	...	...	..T	...	...	...	..G	...	...	...	...	...	...	...	...	...	...	...	...	...	...	...	...	...	...	...	...	...	...	..A	...	...	...	...	...	...	...	...	...	...	...	..G	...	...	..C	...	...	...
179	#Ma_LN1746_93	...	...	..T	...	...	...	..G	...	...	...	...	...	...	...	...	...	...	...	...	...	...	...	...	...	...	...	...	...	...	..A	...	...	...	...	...	...	...	...	...	...	...	..G	...	...	..C	...	...	...
180	#Mal_LN8180_94	...	...	..T	...	...	...	..G	...	...	...	...	...	...	...	...	...	...	...	...	...	...	...	...	...	...	...	...	...	...	..A	...	...	...	...	...	...	...	...	...	...	...	..G	...	...	..C	...	...	...
181	#Sing_8120_95	...	...	..T	...	...	...	..G	...	...	...	...	...	...	...	...	...	...	...	...	...	...	...	...	...	...	...	...	...	...	..A	...	...	...	...	...	...	...	...	...	...	...	..G	...	...	..C	...	...	...
182	#Thail_87_1384_87	...	...	..T	...	..T	...	..G	...	...	...	...	...	...	...	...	...	...	...	...	...	...	...	...	...	...	...	...	...	...	..A	...	...	...	...	...	...	...	...	...	...	...	..G	...	...	..C	...	...	...
183	#ThD3_0220_85	...	...	..T	...	..T	...	..G	...	...	...	...	...	...	...	...	...	...	...	..T	...	...	...	...	...	...	...	...	...	...	..A	...	...	...	...	...	...	...	...	...	...	...	..G	...	...	..C	...	...	...
184	#ThD3_0065_86	...	...	..T	...	..T	...	..G	...	...	...	...	...	...	...	...	...	...	...	...	...	...	...	...	...	...	...	...	...	...	..A	...	...	...	...	...	...	...	...	...	...	...	..G	...	...	..C	...	...	...
185	#ThD3_0134_83	...	...	..T	...	..T	...	..G	...	...	...	...	...	...	...	...	...	...	...	...	...	...	...	...	...	...	...	...	...	...	..A	...	...	...	...	...	...	...	...	...	...	...	..G	...	...	..C	...	...	...
186	#ThD3_0402_85	...	...	..T	...	..T	...	..G	...	...	...	...	...	...	...	...	...	...	...	...	...	...	...	...	...	...	...	...	...	...	..A	...	...	...	...	...	...	...	...	...	...	...	..G	...	...	..C	...	...	...
187	#ThD3_0183_85	...	...	..T	...	..T	...	..G	...	...	...	...	...	...	...	...	...	...	...	...	...	...	...	...	...	...	...	...	...	...	..A	...	...	...	...	...	...	...	...	...	...	...	..G	...	...	..C	...	...	...
188	#ThD3_1035_87	...	...	..T	...	..T	...	..G	...	...	...	...	...	...	...	...	...	...	...	...	...	...	...	...	...	...	...	...	...	...	..A	...	...	...	...	...	...	...	...	...	...	..C	..G	...	...	..C	...	...	...
189	#ThD3_87	...	...	..T	...	..T	...	..G	...	...	...	...	...	...	...	...	...	...	...	...	...	...	...	...	...	...	...	...	...	...	..A	...	...	...	...	...	...	...	...	...	...	...	..G	...	...	..C	.C.	...	T..
190	#Thail_87	...	...	..T	...	..T	...	..G	...	...	...	...	...	...	...	...	...	...	...	...	...	...	...	...	...	...	...	...	...	...	..A	...	...	...	...	...	...	...	...	...	...	...	..G	...	...	..C	...	...	...
191	#ThD3_0040_80	...	...	..T	...	..T	...	..G	...	...	...	...	...	...	...	...	...	...	...	...	...	...	...	...	...	...	...	...	...	...	..A	...	...	...	...	...	...	...	...	...	...	...	..G	...	...	..C	...	...	...
192	#ThD3_0012_90	...	...	..T	...	..T	...	..G	...	...	...	...	...	...	...	...	...	...	...	...	...	...	...	...	...	...	...	...	...	...	..A	...	...	...	...	...	...	...	...	...	...	...	..G	...	...	..C	...	...	...
193	#ThD3_0029_90	...	...	..T	...	..T	...	..G	...	...	...	...	...	...	...	...	...	...	...	...	...	...	...	...	...	...	...	...	...	...	..A	...	...	...	...	...	...	...	...	...	...	...	..G	...	...	..C	...	...	...
194	#My_31985KLA_88	...	...	..T	...	..T	...	..G	...	...	...	...	...	...	...	...	...	...	...	...	...	...	...	...	...	...	...	...	...	...	..A	...	...	...	...	...	...	...	...	...	...	...	..G	...	...	..C	...	...	...
195	#98TW182_98	...	...	..T	...	..T	...	..G	...	...	...	...	G..	...	...	...	...	...	...	...	...	...	...	C..	...	...	...	...	...	...	..A	...	...	...	...	..T	...	...	...	...	...	..C	..G	...	...	..C	...	...	...
196	#Thail_D91_538_91	...	...	..T	...	..T	...	C.G	...	...	...	...	...	...	...	...	...	...	...	...	...	...	..G	...	...	...	...	...	...	...	..A	...	...	...	...	...	...	...	...	...	...	...	..G	...	...	..C	...	...	...
197	#Thail_D91_393_91	...	...	..T	...	...	...	..G	...	...	...	...	...	...	...	...	...	...	...	...	...	...	...	...	...	...	...	...	...	...	..A	...	...	...	...	...	...	...	...	...	...	...	..G	...	...	..C	...	...	...
198	#Thail_D92_431_92	...	...	..T	...	...	...	..G	...	...	...	...	...	...	...	...	...	...	...	...	...	...	...	...	...	...	...	...	...	...	..A	...	...	...	...	...	...	...	...	...	...	...	..G	...	...	..C	...	...	...
199	#ThD3_0396_88	...	...	..T	...	..T	...	..G	...	...	...	...	...	...	...	...	...	...	...	...	...	...	...	...	...	...	...	...	...	...	..A	...	...	...	...	...	...	...	...	...	...	...	..G	...	...	..C	...	...	...
200	#Mal_LN7029_94	...	...	..T	...	..T	...	..G	...	...	...	...	...	...	...	...	...	..T	...	...	...	...	...	...	...	...	..C	...	...	...	..A	...	...	...	...	...	...	...	...	...	...	...	..G	...	...	..C	...	...	...
201	#Mal_LN7933_94	...	...	..T	...	..T	...	..G	...	...	...	...	...	...	...	...	...	..T	...	...	...	...	...	...	...	...	..C	...	...	...	..A	...	...	...	...	...	...	...	...	...	...	...	..G	...	...	..C	...	...	...
202	#ThD3_0213_88	...	...	..T	...	..T	...	..G	...	...	...	...	...	...	...	...	...	...	...	...	...	...	...	...	...	...	..C	...	...	...	..A	...	...	...	...	...	...	...	...	...	...	...	..G	...	...	..C	...	...	...
203	#BDH02_2_02	...	...	..T	...	..T	G..	..G	...	...	...	...	...	...	...	...	...	..T	...	...	..C	...	...	...	...	...	...	...	...	...	C.A	...	...	...	...	...	...	...	...	...	...	...	..G	...	...	..C	...	...	...
204	#BDH02_5_02	...	...	..T	...	..T	G..	..G	...	...	...	...	...	...	...	...	...	..T	...	...	..C	...	...	...	...	...	...	...	...	...	C.A	...	...	...	...	...	...	...	...	...	...	...	..G	...	...	..C	...	...	...
205	#BDH02_6_02	...	...	..T	...	..T	G..	..G	...	...	...	...	...	...	...	...	..T	..T	...	...	..C	...	...	...	...	...	...	...	...	...	C.A	...	...	...	...	.T.	...	...	...	...	...	...	..G	...	...	..C	...	...	...
206	#BDH_Jacob_01	...	...	..T	...	..T	G..	..G	...	...	...	...	...	...	...	...	...	..T	...	...	..C	...	...	...	...	...	...	...	...	...	C.A	...	...	...	...	...	...	...	...	...	...	...	..G	...	...	..C	...	...	...
207	#Bang0108a_Tw	...	...	..T	...	..T	G..	..G	...	...	...	...	...	...	...	...	...	..T	...	...	..C	...	...	...	...	...	...	...	...	...	C.A	...	...	...	...	...	...	...	...	...	...	...	..G	...	...	..C	...	...	...
208	#BDH02_3_02	...	...	..T	...	..T	G..	..G	...	...	...	...	...	...	...	...	...	..T	...	...	..C	...	...	...	...	...	...	...	...	...	C.A	...	...	...	...	...	...	...	...	...	...	...	..G	...	...	..C	...	...	...
209	#BDH02_7_02	...	...	..T	...	..T	G..	..G	...	...	...	...	...	...	...	...	...	..T	...	...	..C	...	...	...	...	...	...	...	...	...	C.A	...	...	...	...	...	...	...	...	...	...	...	..G	...	...	..C	...	...	...
210	#BDH02_4_02	...	...	..T	...	..T	G..	..G	...	...	...	...	...	...	...	...	...	..T	...	...	..C	...	...	...	...	...	...	...	...	...	C.A	...	...	...	...	...	...	...	...	...	...	...	..G	...	...	..C	...	...	...
211	#BDH02_1_02	...	...	..T	...	..T	G..	..G	...	...	...	...	...	...	...	...	...	..T	...	...	..C	...	...	...	...	...	...	...	...	...	C.A	...	...	...	...	...	...	...	...	...	...	...	..G	...	...	..C	...	...	...
212	#BDH02_8_02	...	...	..T	...	..T	G..	..G	...	...	...	...	...	...	...	...	...	...	...	...	...	...	...	...	...	...	...	...	...	...	C.A	...	...	...	...	...	...	...	...	...	...	...	..G	...	...	..C	...	...	...
213	#BDH_Apu_01	...	...	..T	...	..T	G..	..G	...	...	...	...	...	...	...	...	...	..T	...	...	..C	...	...	...	...	...	...	...	...	...	C.A	...	...	...	...	...	...	...	...	...	...	...	..G	...	...	..C	...	...	...
214	#BDH_058_00	...	...	..T	...	..T	G..	..G	...	...	...	...	...	...	...	...	...	..T	...	...	..C	...	...	...	...	...	...	...	...	...	C.A	...	...	...	...	...	...	...	...	...	...	...	..G	...	...	..C	...	...	...
215	#BDH_114_00	...	...	..T	...	..T	G..	..G	...	...	...	...	...	...	...	...	...	..T	...	...	..C	...	...	...	...	...	...	...	...	...	C.A	...	...	...	...	...	...	...	...	...	...	...	..G	...	...	..C	...	...	...
216	#BDH_165_00	...	...	..T	...	..T	G..	..G	...	...	...	...	...	...	...	...	...	..T	...	...	..C	...	...	...	...	...	...	...	...	...	C.A	...	...	...	...	...	...	...	...	...	...	...	..G	...	...	..C	...	...	...
217	#Ja_00_27_1HuNIID_00	...	...	..T	...	..T	G..	..G	...	...	...	...	...	...	...	...	...	..T	...	...	..C	...	...	...	...	...	...	...	...	...	C.A	...	...	...	...	...	...	C..	...	...	...	...	..G	...	...	..C	...	...	...
218	#Myan_05_0508a_Tw	...	...	..T	...	..T	...	C.G	...	...	...	...	...	...	...	...	...	..T	...	...	..C	...	...	...	...	...	...	...	...	...	C.A	...	...	...	...	...	...	...	...	...	...	...	...	...	...	..C	...	...	...
219	#Indo_98_98901590	...	...	..T	...	..T	G..	..G	...	..G	...	...	...	...	...	...	...	...	...	...	...	...	..C	...	...	...	...	...	...	...	..A	...	...	...	...	...	...	..C	...	...	...	...	..G	...	...	..C	...	...	...
220	#Indo_98_98901640	...	...	..T	...	..T	G..	..G	...	..G	...	...	...	...	...	...	...	...	...	...	...	...	..C	...	...	...	...	...	...	...	..A	...	...	...	...	...	...	..C	...	...	...	...	..G	...	...	..C	...	...	...
221	#D3_BR_RP_2131_2006	...	...	ACT	...	...	...	..G	...	...	...	...	...	...	...	...	...	...	...	...	...	...	...	...	...	...	...	...	...	..C	...	C.A	...	...	...	...	...	...	...	...	...	...	...	...	...	...	...	...	...
222	#D3BR_RP_1690_2006	...	...	ACT	...	...	...	..G	...	...	...	...	...	...	...	...	...	...	...	...	...	...	...	...	...	...	...	...	...	..C	...	C.A	...	...	...	...	...	...	...	...	...	...	...	...	...	...	...	...	...
223	#D3_BR_RP_1573_2006	...	...	ACT	...	...	...	..G	...	...	...	...	...	...	...	...	...	...	...	...	...	...	...	...	...	...	...	...	...	..C	...	C.A	...	...	...	...	...	...	...	...	...	...	...	...	...	...	...	...	...
224	#D3_BR_RP_554_2006	...	...	ACT	...	...	...	..G	...	...	...	...	...	...	...	...	...	...	...	...	...	...	...	...	...	...	...	...	...	..C	...	C.A	...	...	...	...	...	...	...	...	...	...	...	...	...	...	...	...	...
225	#D3_BR_RP_1604_2006	...	...	ACT	...	...	...	..G	...	...	...	...	...	...	...	...	...	...	...	...	...	...	...	...	...	...	...	...	...	..C	...	C.A	...	...	...	...	...	...	...	...	...	...	...	...	...	...	...	...	...
226	#D3_BR_RP_2065_2006	...	...	ACT	...	...	...	..G	...	...	...	...	...	...	...	...	...	...	...	...	...	...	...	...	...	...	...	...	...	..C	...	C.A	...	...	...	...	...	...	...	...	...	...	...	...	...	...	...	...	...
227	#BR_D3BR_CU6_02	...	...	ACT	...	...	...	..G	...	...	..C	...	...	...	...	...	...	...	...	...	...	...	...	...	...	...	...	...	...	..C	...	C.A	...	...	...	...	...	...	...	...	...	...	...	...	...	...	...	...	...
228	#PY_D3PY_AS12_02	...	...	ACT	...	...	...	..G	...	...	...	...	...	...	...	...	...	...	...	...	...	...	...	...	...	...	...	...	...	..C	...	C.A	...	...	...	...	...	...	...	...	...	...	...	...	...	...	...	...	...
229	#PY_D3PY_YA2_03	...	...	ACT	...	...	...	..G	...	...	...	...	...	...	...	...	...	...	...	...	...	...	...	...	...	...	...	...	...	..C	...	C.A	...	...	...	...	...	...	...	...	...	...	...	...	...	...	...	...	...
230	#Bv_FSB_439_2003	...	...	ACT	...	...	...	..G	...	...	...	...	...	...	...	...	...	...	...	...	...	...	...	...	...	...	...	...	...	..C	...	C.A	...	...	...	...	...	...	...	...	...	...	...	...	...	...	...	...	...
231	#PY_D3PY_FM11_03	...	...	ACT	...	...	...	..G	...	...	...	...	...	...	...	...	...	...	...	...	...	...	...	...	...	...	...	...	...	..C	...	C.A	...	...	...	...	...	...	...	...	...	...	...	...	...	...	...	...	...
232	#PtoR_BID_V1043_2006	...	...	ACT	...	...	...	..G	...	...	...	...	...	..C	...	...	...	...	...	...	...	...	...	...	...	...	...	...	...	..C	...	C.A	..G	...	...	...	...	...	...	...	...	...	...	...	...	...	...	...	...
233	#PtoR_BID_V1078_2003	...	...	ACT	...	...	...	..G	...	...	...	...	...	..C	...	...	...	...	...	...	...	...	...	...	...	...	...	...	...	..C	...	C.A	..G	...	...	...	...	...	...	...	...	...	...	...	...	...	...	...	...
234	#BR_D3BR_GO5_03	...	...	ACT	...	...	...	..G	...	...	...	...	...	...	...	...	...	...	...	...	...	...	...	...	...	...	...	...	...	..C	...	C.A	...	...	...	...	...	...	...	...	...	...	...	...	...	...	...	...	...
235	#D3_BR_RP_AAF_2007	...	...	ACT	...	...	...	..G	...	...	...	...	...	...	...	...	...	...	...	...	...	...	...	...	...	...	...	...	...	..C	...	C.A	...	...	...	...	...	...	...	...	...	...	...	...	...	...	...	...	...
236	#BR_D3BR_RP1_03	...	...	ACT	...	...	...	..G	...	...	...	...	...	...	...	...	...	...	...	...	...	...	...	...	...	...	...	...	...	..C	...	C.A	...	...	...	...	...	...	...	...	...	...	...	...	...	...	...	...	...
237	#BR_D3BR_IG10_03	...	...	ACT	...	...	...	..G	...	...	...	...	...	...	...	...	...	...	...	...	...	...	...	...	...	...	...	...	...	..C	...	C.A	...	...	...	...	...	...	...	...	...	...	...	...	...	...	...	...	...
238	#BR_D3BR_SL3_02	...	...	ACT	...	...	...	..G	...	...	...	...	...	...	...	...	...	...	...	...	...	...	...	...	...	...	...	...	...	..C	...	C.A	...	...	...	...	...	...	...	...	...	...	...	...	...	...	...	...	...
239	#D3_BR_RP_2198_2006	...	...	ACT	...	...	...	..G	...	...	...	...	...	...	...	T..	...	...	...	...	...	...	...	...	...	...	...	...	...	..C	...	C.A	...	...	...	...	...	...	...	...	...	...	...	...	...	...	...	...	...
240	#D3_BR_RP_Val_2006	...	...	ACT	...	...	...	..G	...	...	...	...	...	...	...	T..	...	...	...	...	...	...	...	...	...	...	...	...	...	..C	...	C.A	...	...	...	...	...	...	...	...	...	...	...	...	...	...	...	...	...
241	#D3_BR_RP_2404_2006	...	...	ACT	...	...	...	..G	...	...	...	...	...	...	...	T..	...	...	...	...	...	...	...	...	...	...	...	...	...	..C	...	C.A	...	...	...	...	...	...	...	...	...	...	...	...	...	...	...	...	...
242	#D3_BR_RP_2591_2006	...	...	ACT	...	...	...	..G	...	...	...	...	...	...	...	T..	...	...	...	...	...	...	...	...	...	...	...	...	...	..C	...	C.A	...	...	...	...	...	...	...	...	...	...	...	...	...	...	...	...	...
243	#D3_BR_RP_1651_2006	...	...	ACT	...	...	...	..G	...	...	...	...	...	...	...	T..	...	..T	...	...	...	...	...	...	...	...	...	...	...	..C	...	C.A	...	...	...	...	...	...	...	...	...	...	...	...	...	...	...	...	...
244	#BR_D3BR_BR8_04	...	...	ACT	...	...	...	..G	...	...	...	...	...	...	...	T..	...	...	...	...	...	...	...	...	...	...	...	...	...	..C	...	C.A	...	...	...	...	...	...	...	...	...	...	...	...	...	...	...	...	...
245	#BR_D3BR_MR9_03	...	...	ACT	...	...	...	..G	...	...	...	...	...	T..	...	...	...	...	...	...	...	...	...	...	...	...	...	...	...	..C	...	C.A	...	...	...	...	...	...	...	...	...	...	...	...	...	...	...	...	...
246	#BR_D3BR_PV1_03	...	...	ACT	...	...	...	..G	...	...	...	...	...	...	...	...	...	...	...	...	...	...	...	...	...	...	...	...	...	..C	...	C.A	...	...	...	...	...	...	...	...	...	...	...	...	...	...	C..	...	...
247	#BR_D3BR_PV3_03	...	...	ACT	...	...	...	..G	...	...	...	...	...	...	...	...	...	...	...	...	...	...	...	...	...	...	...	...	...	..C	...	C.A	...	...	...	...	...	...	...	...	...	...	...	...	...	...	C..	...	...
248	#BR_D3BR_PV4_03	...	...	ACT	...	...	...	..G	...	...	...	...	...	...	...	...	...	...	...	...	...	..T	...	...	...	...	...	...	...	..C	...	C.A	...	...	...	...	...	...	...	...	...	...	...	...	...	...	C..	...	...
249	#BR_D3BR_PV5_02	...	...	ACT	...	...	...	..G	...	...	...	...	...	...	...	...	...	...	...	...	...	...	...	...	...	...	...	...	...	..C	...	C.A	...	...	...	...	...	...	...	...	...	...	...	...	...	...	C..	...	...
250	#PY_D3PY_PJ4_03	...	...	ACT	...	...	...	..G	...	...	...	...	...	...	...	...	...	...	...	...	...	...	...	...	...	...	...	...	...	..C	...	C.A	...	...	...	...	...	...	...	...	...	...	...	...	...	...	C..	...	...
251	#PY_D3PY_PJ5_03	...	...	ACT	...	...	...	..G	...	...	...	...	...	...	...	...	...	...	...	...	...	...	...	...	...	...	...	...	...	..C	...	C.A	...	...	...	...	...	...	...	...	...	...	...	...	...	...	C..	...	...
252	#PY_D3PY_PJ6_03	...	...	ACT	...	...	...	..G	...	...	...	...	...	...	...	...	...	...	...	...	...	...	...	...	...	...	...	...	...	..C	...	C.A	...	...	...	...	...	...	...	...	...	...	...	...	...	...	C..	...	...
253	#BR_DEN3_97_04	...	...	ACT	...	...	...	..G	...	...	...	...	...	...	...	...	...	...	...	...	...	...	...	...	...	...	...	...	...	..C	...	C.A	...	...	...	...	...	...	...	...	...	...	...	...	...	...	C..	...	...
254	#BR_DEN3_95_04	...	...	ACT	...	...	...	..G	...	...	...	...	...	...	...	...	...	...	...	...	...	...	...	...	...	...	...	...	...	..C	...	C.A	...	...	...	...	...	...	...	...	...	...	...	...	...	...	...	...	...
255	#BR_DEN3_98_04	...	...	ACT	...	...	...	..G	...	...	...	...	...	...	...	...	...	...	...	...	...	...	...	...	...	...	...	...	...	..C	...	C.A	...	...	...	...	...	...	...	...	...	...	...	...	...	...	...	...	...
256	#BR_D3BR_MA1_02	...	...	ACT	...	...	...	..G	...	...	...	...	...	...	...	...	...	...	...	...	...	...	...	...	...	...	...	...	...	..C	...	C.A	...	...	...	...	...	...	...	...	...	...	...	...	...	...	...	...	...
257	#BR_D3BR_SG2_02	...	...	ACT	...	...	...	..G	...	...	...	...	...	...	...	...	...	...	...	...	...	...	...	...	...	...	...	...	...	..C	...	C.A	...	...	...	...	...	...	...	...	...	...	...	...	...	...	...	...	...
258	#BR_D3BR_ST14_04	...	...	ACT	...	...	...	..G	...	...	...	...	...	...	...	...	...	...	...	...	...	...	...	...	...	...	...	...	...	..C	...	C.A	...	...	...	...	...	...	...	...	...	...	...	...	...	...	...	...	...
259	#BR_D3BR_RP2_03	...	...	ACT	...	...	...	..G	...	...	...	...	...	...	...	...	...	...	...	...	...	...	...	...	...	...	...	...	...	..C	...	C.A	...	...	...	...	...	...	...	...	...	...	...	...	...	...	...	...	...
260	#BR_DEN3_290_02	...	...	ACT	...	...	...	..G	...	...	...	...	...	...	...	...	...	...	...	...	...	...	...	...	...	...	...	...	...	..C	...	C.A	...	...	...	...	...	...	...	...	...	...	...	...	...	...	...	...	...
261	#D3_H_IMTSSA_MART_2001_2023	...	...	ACT	...	..T	...	..G	...	...	...	...	...	...	...	...	...	...	...	...	A..	...	...	...	...	...	...	...	...	..C	...	C.A	...	G..	...	...	...	...	...	...	...	...	...	...	...	...	...	...	...
262	#PY_D3PY_AS10_03	...	...	ACT	...	...	...	..G	...	...	...	...	...	...	...	...	...	...	...	...	...	...	...	...	...	...	...	...	...	..C	...	C.A	...	...	...	...	...	...	...	...	...	...	...	...	...	...	...	...	...
263	#D3_H_IMTSSA_MART_2000_1567	...	...	ACT	...	...	...	..G	...	...	...	...	...	...	...	...	...	...	...	...	...	...	...	...	...	...	...	...	...	..C	...	C.A	...	...	...	...	...	...	...	...	...	...	...	...	...	...	...	...	...
264	#D3_H_IMTSSA_MART_2000_1706	...	...	ACT	...	...	...	..G	...	...	...	...	...	...	...	...	...	...	...	...	...	...	...	...	...	...	...	...	...	..C	...	C.A	...	...	...	...	...	...	...	...	...	...	...	...	...	...	...	...	...
265	#D3_H_IMTSSA_MART_1999_1243	...	...	ACT	...	...	...	..G	...	...	...	...	...	...	...	...	...	...	...	...	...	...	...	...	...	...	...	...	...	..C	...	C.A	...	...	...	...	...	...	...	...	...	...	...	...	...	...	...	...	...
266	#D3_H_IMTSSA_MART_2001_2012	...	...	ACT	...	...	...	..G	...	...	...	...	...	...	...	...	...	...	...	...	...	...	...	...	...	...	...	...	...	..C	...	C.A	...	...	...	...	...	...	...	...	...	...	...	...	...	...	...	...	...
267	#BR_D3BR_BV4_02	...	...	ACT	...	...	...	..G	...	...	...	...	...	...	...	...	...	...	...	...	...	...	...	...	...	...	...	...	...	..C	...	C.A	...	...	...	...	...	...	...	...	...	...	...	...	...	...	...	...	...
268	#D3_H_IMTSSA_MART_2001_2336	...	...	ACT	...	...	...	..G	...	...	...	...	...	...	...	...	...	...	...	...	...	...	...	...	...	...	...	...	...	..C	...	C.A	...	...	...	...	...	...	...	...	...	...	...	...	...	...	C..	...	...
269	#BR74886_02	...	...	ACT	...	...	...	..G	...	...	...	...	...	...	...	...	...	...	...	...	...	...	...	...	...	...	...	...	...	..C	...	C.A	...	...	...	...	...	...	...	...	...	...	...	...	...	...	...	...	...
270	#Cuba116_00	...	...	ACT	...	...	...	..G	...	...	...	...	...	...	...	...	...	...	...	...	...	...	...	...	...	...	...	...	...	..C	...	C.A	...	...	...	...	...	...	...	...	...	...	...	...	...	...	...	...	...
271	#Peru_FST312_Tumbes_2004	...	...	ACT	...	...	...	..G	...	...	...	...	...	...	...	...	...	...	...	...	...	...	...	...	...	...	...	...	...	..C	...	C.A	...	...	...	...	...	...	...	...	...	...	...	...	...	...	...	...	Y..
272	#Peru_OBT2812_Piura_2003	...	...	ACT	...	...	...	..G	...	...	...	...	...	...	...	...	...	...	...	...	...	...	...	...	...	...	...	...	...	..C	...	C.A	...	...	...	...	...	...	...	...	...	...	...	...	...	...	...	...	...
273	#Peru_FST145_Tumbes_2003	...	...	ACT	...	...	...	..G	...	...	...	...	...	...	...	...	...	...	...	...	...	...	...	...	...	...	...	...	...	..C	...	C.A	...	...	...	...	...	...	...	...	...	...	...	...	...	...	...	...	...
274	#Peru_FSP581_Piura_2001	...	...	ACT	...	...	...	..G	...	...	...	...	...	...	...	...	...	...	...	...	...	...	...	...	...	...	...	...	...	..C	...	C.A	...	...	...	...	...	...	...	...	...	...	...	...	...	...	...	...	...
275	#Peru_OBS8852_2000	...	...	ACT	...	...	...	..G	...	...	...	...	...	...	...	...	...	...	...	...	...	...	...	...	...	...	...	...	...	..C	...	C.A	...	...	...	...	...	...	...	...	...	...	...	...	...	...	...	...	...
276	#Peru_OBS8857_2000	...	...	ACT	...	...	...	..G	...	...	...	...	...	...	...	...	...	...	...	...	...	...	...	...	...	...	...	...	...	..C	...	C.A	...	...	...	...	...	...	...	...	...	...	...	...	...	...	...	...	...
277	#Peru_FST289_Tumbes_2004	...	...	ACT	...	...	...	..G	...	...	...	...	...	...	...	...	...	...	...	...	...	...	...	...	...	...	...	...	...	..C	...	C.A	...	...	...	...	...	...	...	...	...	...	...	...	...	...	...	...	...
278	#Peru_FST_346_Tumbes_2004	...	...	ACT	...	...	...	..G	...	...	...	...	...	...	...	...	...	...	...	...	...	...	...	...	...	...	...	...	...	..C	...	C.A	...	...	...	...	...	...	...	...	...	...	...	...	...	...	...	...	...
279	#Cuba580_01	...	...	ACT	...	...	...	..G	...	...	...	...	...	...	...	...	...	...	...	...	...	...	...	...	...	...	...	...	...	..C	...	C.A	...	...	...	...	...	...	...	...	...	...	...	...	...	...	...	...	...
280	#Cuba21_02	...	...	ACT	...	...	...	..G	...	...	...	...	...	...	...	...	...	...	...	...	...	...	...	...	...	...	...	...	...	..C	...	C.A	...	...	...	...	...	...	...	...	...	...	...	...	...	...	...	...	...
281	#Peru_FSL706_Loreto_2002	...	...	ACT	...	...	...	..G	...	...	...	...	...	...	...	...	...	...	...	...	...	...	...	...	...	...	...	...	...	..C	...	C.A	...	...	...	...	...	...	...	...	...	...	...	...	...	...	...	...	...
282	#Peru_IQD5132_Iquitos_2003	...	...	ACT	...	...	...	..G	...	...	...	...	...	...	...	...	...	...	...	...	...	...	...	...	...	...	...	...	...	..C	...	C.A	...	...	...	...	...	...	...	...	...	...	...	...	...	...	...	...	...
283	#Peru_FSL1212_Yurimaguas_2004	...	...	ACT	...	...	...	..G	...	...	...	...	...	...	...	...	...	...	...	...	...	...	...	...	...	...	...	...	...	..C	...	C.A	...	...	...	...	...	...	...	...	...	...	...	...	...	...	...	...	...
284	#Peru_IQD1728_Iquitos_2002	...	...	ACT	...	...	...	..G	...	...	...	...	...	...	...	...	...	...	...	...	...	...	...	...	...	...	...	...	...	..C	...	C.A	...	...	...	...	...	...	...	...	...	...	...	...	...	...	...	...	...
285	#Peru_MFI624_Iquitos_Jan.2005	...	...	ACT	...	...	...	..G	...	...	...	...	...	...	...	...	...	...	...	...	...	...	...	...	...	...	...	...	...	..C	...	C.A	...	...	...	...	...	...	...	...	...	...	...	...	...	...	...	...	...
286	#Peru_OBT4024_Lima_Comas_2005	...	...	ACT	...	...	...	..G	...	...	...	...	...	...	...	...	...	...	...	...	...	...	...	...	...	...	...	...	...	..C	...	C.A	...	...	...	...	...	...	...	...	...	...	...	...	...	...	...	...	...
287	#Peru_OBT1467_Tumbes_2001	...	...	ACT	...	...	...	..G	...	...	...	...	...	...	...	...	...	...	...	...	...	...	...	...	...	...	...	...	...	..C	...	C.A	...	...	...	...	...	...	...	...	...	...	...	...	...	...	...	...	...
288	#BR_Bel73318	...	...	ACT	...	...	...	..G	...	...	...	...	...	...	...	...	...	...	...	...	...	...	...	...	...	...	...	...	...	..C	...	C.A	...	...	...	...	...	...	...	...	...	...	...	...	...	..C	...	...	...
289	#BR_GOI1099	...	...	ACT	...	...	...	..G	...	...	...	...	...	...	...	...	...	...	...	...	...	...	...	...	...	...	...	...	...	..C	...	C.A	...	...	...	...	...	...	...	...	...	...	...	...	...	..C	...	...	...
290	#BR_MTO3103	...	...	ACT	...	...	...	..G	...	...	...	...	...	...	...	...	...	...	...	...	...	...	...	...	...	...	...	...	...	..C	...	C.A	...	...	...	...	...	...	...	...	...	...	...	...	...	..C	...	...	...
291	#BR_68784_00	...	...	ACT	...	...	...	..G	...	...	...	...	...	...	...	...	...	...	...	...	...	...	...	...	...	...	...	...	...	..C	...	C.A	...	...	...	...	...	...	...	...	...	...	...	...	...	...	...	...	...
292	#BR_GOI1100	...	...	ACT	...	...	...	..G	...	...	...	...	...	...	...	...	...	...	...	...	...	...	...	...	...	...	...	...	...	..C	...	C.A	...	...	...	...	...	...	...	...	...	...	...	...	...	...	...	...	...
293	#BR_CEA4739	...	...	ACT	...	...	...	..G	...	...	...	...	...	...	...	...	...	...	...	...	...	...	...	...	...	...	...	...	...	..C	..A	C.A	...	...	...	...	...	...	...	...	...	...	...	...	...	..C	...	...	...
294	#BR_RGN576	...	...	ACT	...	...	...	..G	...	...	...	...	...	...	...	...	...	...	...	...	...	...	...	...	...	...	...	...	...	..C	..A	C.A	...	...	...	...	...	...	...	...	...	...	...	...	...	..C	...	...	...
295	#BR_AM2394	...	...	ACT	...	...	...	..G	...	...	...	...	...	...	...	...	...	...	...	...	...	...	...	...	...	...	...	...	...	..C	..A	C.A	...	...	...	...	...	...	...	...	...	...	...	...	...	..C	...	...	...
296	#BR_ROR3832	...	...	ACT	...	...	...	..G	...	...	...	...	...	...	...	...	...	...	...	...	...	...	...	...	...	...	...	...	...	..C	..A	C.A	...	...	...	...	...	...	...	...	...	...	...	...	...	..C	...	...	...
297	#Venz_LARD5990_00	...	...	ACT	...	...	...	..G	...	...	...	...	...	...	...	...	...	...	...	...	...	...	...	...	..C	...	...	...	...	..C	...	C.A	...	...	...	...	...	...	...	...	...	...	...	...	...	...	...	...	...
298	#Venz_LARD6667	...	...	ACT	...	...	...	..G	...	...	...	...	...	...	...	...	...	...	...	...	...	...	...	...	..C	...	...	...	...	..C	...	C.A	...	...	...	...	...	...	...	...	...	...	...	...	...	...	...	...	...
299	#Venz_LARD6666	...	...	ACT	...	...	...	..G	...	...	...	...	...	...	...	...	...	...	...	...	...	...	...	...	..C	...	...	...	...	..C	...	C.A	...	...	...	...	...	...	...	...	...	...	...	...	...	...	...	...	...
300	#VEN_BID_V906_2001	...	...	ACT	...	...	...	..G	...	...	...	...	...	...	...	...	...	...	...	...	...	...	...	...	..C	...	...	...	...	..C	...	C.A	...	...	...	...	...	...	...	...	...	...	...	...	...	...	...	...	...
301	#Venz_LARD7110	...	...	ACT	...	...	...	..G	...	...	...	...	...	...	...	...	...	...	...	...	...	...	...	...	..C	...	...	...	...	..C	...	C.A	...	...	...	...	...	...	...	...	...	...	...	...	...	...	...	...	...
302	#Venz_LARD6315_00	...	...	ACT	...	...	...	..G	...	...	...	...	...	...	...	...	...	...	...	...	...	...	...	...	..C	...	...	...	...	..C	...	C.A	...	...	...	...	...	...	...	...	...	...	...	...	...	...	...	...	...
303	#Venz_LARD6722	...	...	ACT	...	...	...	..G	...	...	...	...	...	...	...	...	...	...	...	...	...	...	...	...	..C	...	...	...	...	..C	...	C.A	...	...	...	...	...	...	...	...	...	...	...	...	...	...	...	...	...
304	#Venz_C02_003_Maracay_2001	...	...	ACT	...	...	...	..G	...	...	...	...	...	...	...	...	...	...	...	...	...	...	...	...	..C	...	...	...	...	..C	...	C.A	...	...	...	...	...	...	...	...	...	...	...	...	...	...	...	...	...
305	#VEN_BID_V913_2001	...	...	ACT	...	...	...	..G	...	...	...	...	...	...	...	...	...	...	...	...	...	...	...	...	..C	...	...	...	...	..C	...	C.A	...	...	...	...	...	...	...	...	...	...	...	...	...	...	...	...	...
306	#VEN_BID_V904_2001	...	...	ACT	...	...	...	..G	...	...	...	...	...	...	...	...	...	...	...	...	...	...	...	...	..C	...	...	...	...	..C	...	C.A	...	...	...	...	...	...	...	...	...	...	...	...	...	...	...	...	...
307	#Venz_C09_006_Maracay_2001	...	...	ACT	...	...	...	..G	...	...	...	...	...	...	...	...	...	...	...	...	...	...	...	...	..C	...	...	...	...	..C	...	C.A	...	...	...	...	...	...	...	...	...	...	...	...	...	...	...	...	...
308	#Venz_C23_009_Maracay_2003	...	...	ACT	...	...	...	..G	...	...	...	...	...	...	...	...	...	...	...	...	...	...	...	...	..C	...	...	...	...	..C	...	C.A	...	...	...	...	...	...	...	...	...	...	.A.	...	...	...	...	...	...
309	#Venz_C29_008_Maracay_2003	...	...	ACT	...	...	...	..G	...	...	...	...	...	...	...	...	...	...	...	...	...	...	...	...	..C	...	...	...	...	..C	...	C.A	...	...	...	...	...	...	...	...	...	...	...	...	...	...	...	...	...
310	#Venz_LARD6411	...	...	ACT	...	...	...	..G	...	...	...	...	...	...	...	...	...	...	...	...	...	...	...	...	..C	...	...	...	...	..C	...	C.A	...	...	...	...	...	...	...	...	...	...	...	...	...	...	...	...	...
311	#Venz_LARD6668	...	...	ACT	...	...	...	..G	...	...	...	...	...	...	...	...	...	...	...	...	...	...	...	...	..C	...	...	...	...	..C	...	C.A	...	...	...	...	...	...	...	...	...	...	...	...	...	...	...	...	...
312	#Venz_LARD6318_00	...	...	ACT	...	...	...	..G	...	...	...	...	...	...	...	...	...	...	...	...	...	...	...	...	..C	...	...	...	...	..C	...	C.A	...	...	...	...	...	...	...	...	...	...	...	...	...	...	...	...	...
313	#Venz_LARD7812	...	...	ACT	...	...	...	..G	...	...	...	...	...	...	...	...	...	...	...	...	...	...	...	...	..C	...	...	...	...	..C	...	C.A	...	...	...	...	...	...	...	...	...	...	...	...	...	...	...	...	...
314	#Venz_LARD7984	...	...	ACT	...	...	...	..G	...	...	...	...	...	...	...	...	...	...	...	...	...	...	...	...	..C	...	...	...	...	..C	...	C.A	...	...	...	...	...	...	...	...	...	...	...	...	...	...	...	...	...
315	#Venz_LARD6397_00	...	...	ACT	...	...	...	..G	...	...	...	...	...	...	...	...	...	...	...	...	...	...	...	...	..C	...	...	...	...	..C	...	C.A	...	...	...	...	...	...	...	...	...	...	...	...	...	...	...	...	...
316	#PtoR_BID_V858_2003	...	...	ACT	...	...	...	..G	...	...	...	...	...	...	...	...	...	...	...	...	...	...	...	...	..C	...	...	...	...	..C	...	C.A	...	...	...	...	...	...	...	...	...	..C	...	...	...	...	...	...	...
317	#PtoR_BID_V1049_1998	...	...	ACT	...	...	...	..G	...	...	...	...	...	...	...	...	...	...	...	...	...	...	...	...	...	...	...	...	...	..C	...	C.A	...	...	...	...	...	...	...	...	...	...	...	...	...	...	...	...	...
318	#PtoR_BID_V1050_1998	...	...	ACT	...	...	...	..G	...	...	...	...	...	...	...	...	...	...	...	...	...	...	...	...	...	...	...	...	...	..C	...	C.A	...	...	...	...	...	...	...	...	...	...	...	...	...	...	...	...	...
319	#PtoR_BID_V859_1998	...	...	ACT	...	...	...	..G	...	...	...	...	...	...	...	...	...	...	...	...	...	...	...	...	...	...	...	...	...	..C	...	C.A	...	...	...	...	...	...	...	...	...	...	...	...	...	...	...	...	...
320	#PtoR_BID_V1075_1998	...	...	ACT	...	...	...	..G	...	...	...	...	...	...	...	...	...	...	...	...	...	...	...	...	...	...	...	...	...	..C	...	C.A	...	...	...	...	...	...	...	...	...	...	...	...	...	...	...	...	...
321	#6883_YUCATAN_MX_97	...	...	ACT	...	...	...	..G	...	...	...	...	...	...	...	...	...	...	...	...	...	...	...	...	...	...	...	...	...	..C	...	C.A	...	...	...	...	...	...	...	...	...	...	...	...	...	...	...	...	...
322	#6889_QUINTANA_ROO_MX_97	...	...	ACT	...	...	...	..G	...	...	...	...	...	...	...	...	...	...	...	...	...	...	...	...	...	...	...	...	...	..C	...	C.A	...	...	...	...	...	...	...	...	...	...	...	...	...	...	...	...	...
323	#6584_YUCATAN_MX_96	...	...	ACT	...	...	...	..G	...	...	...	...	...	...	...	...	...	...	...	...	...	...	...	...	...	...	...	...	...	..C	...	C.A	...	...	...	...	...	...	...	...	...	...	...	...	...	...	...	...	...
324	#MX_00_OAXACA	...	...	ACT	...	...	...	..G	...	...	...	...	...	...	...	...	...	...	...	...	...	...	..C	...	...	...	...	...	...	..C	...	C.A	...	...	...	...	...	...	...	...	...	...	...	...	...	...	...	...	...
325	#MEX6097_95	...	...	ACT	...	...	...	..G	...	...	...	...	...	...	...	...	...	...	...	...	...	...	...	...	...	...	...	...	...	..C	...	C.A	...	...	...	...	...	...	...	...	...	...	...	...	...	...	...	...	...
326	#4841_YUCATAN_MX_95	...	...	ACT	...	...	...	..G	...	...	...	...	...	...	...	...	...	...	...	...	...	...	..C	...	...	...	...	...	...	..C	...	C.A	...	...	...	...	...	...	...	...	...	...	...	...	...	...	...	...	...
327	#PANAMA_94	...	...	ACT	...	...	...	..G	...	...	...	...	...	...	...	...	...	...	...	...	...	...	..C	...	...	...	...	...	...	..C	...	C.A	...	...	...	...	...	...	...	...	...	...	...	...	...	...	...	...	...
328	#Nicaragua24_94	...	...	ACT	...	...	...	..G	...	...	...	...	...	...	...	...	...	...	...	...	...	...	..C	...	...	...	...	...	...	..C	...	C.A	...	...	...	...	...	...	...	...	...	...	...	...	...	...	...	...	...
329	#D3_SG_05K3325DK1_2005	...	...	ACT	...	...	...	..G	...	...	...	...	...	...	...	...	...	...	...	...	...	...	...	...	...	..T	...	...	...	..C	..A	C.A	...	...	...	...	...	...	...	...	...	...	...	...	...	..C	...	...	...
330	#D3_SG_05K3912DK1_2005	...	...	ACT	...	...	...	..G	...	...	...	...	...	...	...	...	...	...	...	...	...	...	...	...	...	..T	...	...	...	..C	..A	C.A	...	...	...	...	...	...	...	...	...	...	...	...	...	..C	...	...	...
331	#D3_SG_05K3329DK1_2005	...	...	ACT	...	...	...	..G	...	...	...	...	...	...	...	...	...	...	...	...	...	...	...	...	...	..T	...	...	...	..C	..A	C.A	...	...	...	...	...	...	...	...	...	...	...	...	...	..C	...	...	...
332	#D3_SG_05K3887DK1_2005	...	...	ACT	...	...	...	..G	...	...	...	...	...	...	...	...	...	...	...	...	...	...	...	...	...	..T	...	...	...	..C	..A	C.A	...	...	...	...	...	...	...	...	...	...	...	...	...	..C	...	...	...
333	#D3_SG_05K2406DK1_2005	...	...	ACT	...	...	...	..G	...	...	...	...	...	...	...	...	...	...	...	...	...	...	...	...	...	..T	...	...	...	..C	..A	C.A	...	...	...	...	...	...	...	...	...	...	...	...	...	..C	...	...	...
334	#D3_SG_05K3927DK1_2005	...	...	ACT	...	...	...	..G	...	...	...	...	...	...	...	...	...	...	...	...	...	...	...	...	...	..T	...	...	...	..C	..A	C.A	...	...	...	...	...	...	...	...	...	...	...	...	...	..C	...	...	...
335	#D3_SG_SS710_2004	...	...	ACT	...	...	...	..G	...	...	...	...	...	...	...	...	...	...	...	...	...	...	...	...	...	..T	...	...	...	..C	..A	C.A	...	...	...	...	...	...	...	...	...	...	...	...	...	..C	...	...	...
336	#D3_SG_05K3913DK1_2005	...	...	ACT	...	...	...	..G	...	...	...	...	...	...	...	...	...	...	...	...	...	...	...	...	...	..T	...	...	...	..C	..A	C.A	...	...	...	...	...	...	...	...	...	...	...	...	...	..C	...	...	...
337	#D3_SG_05K3316DK1_2005	...	...	ACT	...	...	...	..G	...	...	...	...	...	...	...	...	...	...	...	...	...	...	...	...	...	..T	...	...	...	..C	..A	C.A	...	...	...	...	...	...	...	...	...	...	...	...	...	..C	...	...	...
338	#D3_SG_05K2918DK1_2005	...	...	ACT	...	...	...	..G	...	...	...	...	...	...	...	...	...	...	...	...	...	...	...	...	...	..T	...	...	...	..C	..A	C.A	...	...	...	...	...	...	...	...	...	...	...	...	...	..C	...	...	...
339	#D3_SG_05K2933DK1_2005	...	...	ACT	...	...	...	..G	...	...	...	...	...	...	...	...	...	...	...	...	...	...	...	...	...	..T	...	...	...	...	..A	C.A	...	...	...	...	...	...	...	...	...	...	...	...	...	..C	...	...	...
340	#D3_SG_05K791DK1_2005	...	...	ACT	...	...	...	..G	...	...	...	...	...	...	...	...	...	...	...	...	...	...	...	...	...	..T	...	...	...	..C	..A	C.A	...	...	...	...	...	...	...	...	...	...	...	...	...	..C	...	...	...
341	#D3_SG_05K802DK1_2005	...	...	ACT	...	...	...	..G	...	...	...	...	...	...	...	...	...	...	...	...	...	...	...	...	...	..T	...	...	...	..C	..A	C.A	...	...	...	...	...	...	...	...	...	...	...	...	...	..C	...	...	...
342	#D3_SG_05K3312DK1_2005	...	...	ACT	...	...	...	..G	...	...	...	...	...	...	...	...	...	...	...	...	...	...	...	...	...	..T	...	...	...	..C	..A	C.A	...	...	...	...	...	...	...	...	...	...	...	...	...	..C	...	...	...
343	#D3_SG_05K4648DK1_2005	...	...	ACT	...	...	...	..G	...	...	...	...	...	...	...	...	...	...	...	...	...	...	...	...	...	..T	...	...	...	..C	..A	C.A	...	...	...	...	...	...	...	...	...	...	...	...	...	..C	...	...	...
344	#D3_SG_05K2418DK1_2005	...	...	ACT	...	...	...	..G	...	...	...	...	...	...	...	...	...	...	...	...	...	...	...	...	...	..T	...	...	...	..C	..A	C.A	...	...	...	...	...	...	...	...	...	...	...	...	...	..C	...	...	...
345	#D3_SG_05K2899DK1_2005	...	...	ACT	...	...	...	..G	...	...	...	...	...	...	...	...	...	...	...	...	...	...	...	...	...	..T	...	...	...	..C	..A	C.A	...	...	...	...	...	...	...	...	...	...	...	...	...	..C	...	...	...
346	#D3_SG_05K3923DK1_2005	...	...	ACT	...	...	...	..G	...	...	...	...	...	...	...	...	...	...	...	...	...	...	...	...	...	..T	...	...	...	..C	..A	C.A	...	...	...	...	...	...	...	...	...	...	...	...	...	..C	...	...	...
347	#Singapore	...	...	ACT	...	...	...	..G	...	...	...	...	...	...	...	...	...	...	...	...	...	...	...	...	...	..T	...	...	...	..C	..A	C.A	...	...	...	...	...	...	...	...	...	...	...	...	...	..C	...	...	...
348	#SriLan_99_9912a	...	...	ACT	...	...	...	..G	...	...	...	...	...	...	...	...	...	...	...	...	...	...	...	...	...	...	...	...	...	..C	..A	C.A	...	...	...	...	...	...	...	...	...	...	...	...	...	..C	...	...	...
349	#99TW628_99	...	...	CAT	...	..A	C..	..G	...	...	...	...	...	...	...	...	...	...	...	...	...	...	...	...	...	...	...	...	...	..C	..A	C.A	...	...	...	...	...	...	...	...	...	...	...	...	...	..C	...	...	...
350	#D3_H_IMTSSA_SRI_2000_1266	...	...	ACT	...	...	...	..G	...	...	...	...	...	...	...	...	...	...	...	...	...	...	...	...	...	...	...	...	...	..C	..A	C.A	...	...	...	...	...	...	...	...	...	...	...	...	...	..C	...	...	...
351	#Srilanka_81	...	...	ACT	...	...	...	..G	...	...	...	...	...	...	...	...	...	...	...	...	...	...	...	...	...	...	...	...	...	..C	..A	C.A	...	...	...	...	...	...	...	...	...	...	...	...	...	..C	...	...	...
352	#Srilanka_85	...	...	ACT	...	...	...	..G	...	...	...	..T	...	...	...	...	...	...	...	...	...	...	...	...	...	...	...	...	...	..C	..A	C.A	...	...	...	...	...	...	...	...	...	...	...	...	...	..C	...	...	...
353	#Samoa_86	...	...	ACT	...	A..	...	..G	...	...	...	...	...	...	...	...	...	...	...	...	...	...	...	...	...	...	...	...	...	..C	..A	C.A	...	...	...	...	...	...	...	...	...	...	...	...	...	..C	...	...	...
354	#India_84	...	...	ACT	...	...	...	..G	...	...	...	...	...	...	...	...	...	...	...	...	...	...	...	...	...	...	...	...	...	..C	..A	C.A	...	...	...	...	...	...	...	...	...	...	...	...	...	..C	...	...	...
355	#Srilanka_89	...	...	ACT	...	...	...	..G	...	...	...	...	...	...	...	...	...	...	...	...	...	...	...	...	...	...	...	...	...	..C	..A	C.A	...	...	...	...	...	...	...	...	...	...	...	...	...	...	...	...	...
356	#Srilanka_91	...	...	ACT	...	...	...	..G	...	...	...	...	...	...	...	...	...	...	...	...	...	...	...	...	...	...	...	...	...	..C	..A	C.A	...	...	...	...	...	...	...	...	...	...	...	...	...	..C	...	...	...
357	#Ja_00_28_1HuNIID_00	...	..T	ACT	...	...	...	..G	...	...	...	...	...	...	...	...	...	...	...	...	...	...	...	...	...	...	...	...	...	..C	..A	C.A	...	...	...	...	...	...	...	...	...	..C	...	...	...	...	...	...	...
358	#SOMALIA_93_S142	...	.T.	ACT	...	...	...	..G	...	...	...	...	...	...	...	...	...	...	...	...	...	...	...	...	...	...	...	...	...	..C	...	C.A	...	...	...	...	...	...	...	...	...	...	...	...	...	...	...	...	...
359	#PtoRico_77_1339	...	...	ACT	...	...	...	..G	...	...	...	...	...	...	...	...	...	...	...	...	...	...	...	...	...	...	...	...	...	..C	...	C..	...	...	...	...	...	...	...	...	...	...	...	...	...	..C	...	...	...
360	#PtoRico_63_BS_PRico63	...	...	.CT	...	.TT	.C.	...	...	...	..C	...	...	...	..A	T..	...	...	...	...	...	...	...	C..	..C	...	...	...	...	..C	C.A	C.A	...	...	...	...	...	...	...	...	..G	..C	...	...	...	..C	...	...	...
361	#Tahiti_65	...	...	ACT	...	...	...	..G	...	...	...	...	...	...	...	...	...	...	...	...	...	...	...	...	...	...	...	...	...	..C	..A	C..	...	...	...	...	...	...	...	...	...	...	...	...	...	..C	...	...	...
[truncated: 118 more columns]

## Sheet: Codons 333-493
	Codon	333	334	335	336	337	338	339	340	341	342	343	344	345	346	347	348	349	350	351	352	353	354	355	356	357	358	359	360	361	362	363	364	365	366	367	368	369	370	371	372	373	374	375	376	377	378	379	380
1	#In_98901437_DSS_DV_3_98	ATT	CCC	TTC	TCC	ACG	GAG	GAT	GGA	CAA	GGG	AAA	GCC	CAC	AAT	GGC	AGA	CTG	ATC	ACA	GCT	AAC	CCA	GTG	GTG	ACC	AAG	AAG	GAG	GAG	CCT	GTC	AAT	ATT	GAG	GCA	GAA	CCT	CCT	TTT	GGG	GAA	AGT	AAC	ATA	ATA	ATT	GGA	ATT
2	#In_98901517_DHF_DV_3_98	...	...	...	...	...	...	...	...	...	...	...	...	...	...	...	...	...	...	...	...	...	...	...	...	...	...	...	...	...	...	...	...	...	...	...	...	...	...	...	...	...	...	...	...	...	...	...	...
3	#NAMRU_2_98901413	...	..T	...	...	...	...	...	...	...	...	...	...	...	...	...	...	...	...	...	...	...	...	...	...	...	...	...	...	...	...	...	...	...	...	...	...	...	...	...	...	...	...	...	...	...	...	...	...
4	#In_den3_98	...	..T	...	...	...	...	...	...	...	...	...	...	...	...	...	...	...	...	...	...	...	...	...	...	...	...	...	...	...	...	...	...	...	...	...	...	...	...	...	...	...	...	...	...	...	...	...	...
5	#In_FW01_04	...	..T	...	...	...	...	...	...	...	...	...	...	...	...	...	...	...	...	...	...	...	...	...	...	...	...	...	...	...	...	...	...	...	...	...	...	...	...	...	...	...	...	...	...	...	...	...	...
6	#Indo0312a_Tw	...	..T	C..	...	...	...	...	...	...	...	...	...	...	...	...	...	...	...	...	...	...	...	...	...	...	...	...	...	...	...	...	...	...	...	...	...	...	...	...	...	...	...	...	...	...	...	...	...
7	#In_KJ46_04	...	..T	...	...	...	...	...	...	...	...	...	.T.	...	...	...	...	...	...	...	...	...	...	...	...	...	...	...	...	...	...	...	...	...	...	...	...	...	...	...	...	...	...	...	...	...	...	...	...
8	#In_KJ71_04	...	..T	...	...	...	...	...	...	...	...	...	...	...	...	...	...	...	...	...	...	...	...	...	...	...	...	...	...	...	...	...	...	...	...	...	...	...	...	...	...	...	...	...	...	...	...	...	...
9	#In_PH86_04	...	..T	...	...	...	...	...	...	...	...	...	...	...	...	...	...	...	...	...	...	...	...	...	...	...	...	...	...	...	...	...	...	...	...	...	...	...	...	...	...	...	...	...	...	...	...	...	...
10	#In_PI64_04	...	..T	...	...	...	...	...	...	...	...	...	...	...	...	...	...	...	...	...	...	...	...	...	...	...	...	...	...	...	...	...	...	...	...	...	...	...	...	...	...	...	...	...	...	...	...	...	...
11	#Indo0508a_Tw	...	..T	...	...	...	...	...	...	...	...	...	...	...	...	...	...	...	...	...	...	...	...	...	...	...	...	...	...	...	...	...	...	...	...	...	...	...	...	...	...	...	...	...	...	...	...	...	...
12	#In_FW06_04	...	..T	...	...	...	...	...	...	...	...	C..	...	...	...	...	...	...	...	...	...	...	...	...	...	...	...	...	..A	...	...	...	...	...	...	...	...	T..	...	...	...	...	...	...	...	...	...	...	...
13	#In_KJ30i_04	...	..T	...	...	...	...	...	...	...	...	...	...	...	...	...	...	...	...	...	...	...	...	...	..A	...	...	...	...	...	..C	...	...	...	...	...	...	...	...	...	...	...	...	..T	...	...	...	...	..A
14	#In_TB55i_04	...	..T	...	...	...	...	...	...	...	...	...	...	...	...	...	...	...	...	...	...	...	...	...	..A	...	...	...	...	...	...	...	..C	...	...	...	...	...	...	...	...	...	...	..T	...	...	...	...	..A
15	#In_TB16_04	...	..T	...	...	...	...	...	...	...	...	...	...	...	...	...	...	...	...	...	...	...	...	...	..A	...	...	...	...	...	..C	...	...	...	...	...	...	...	...	...	...	...	...	..T	...	...	...	...	..A
16	#NAMRU_2_98901620	...	..T	...	...	...	...	...	...	...	...	...	...	...	...	...	...	...	...	...	...	...	...	...	...	...	...	...	...	...	...	...	...	...	...	...	...	...	...	...	...	...	...	...	...	...	...	...	..A
17	#In_98901403_DSS_DV_3_98	...	..T	...	...	...	...	...	...	...	...	...	...	...	...	...	...	...	...	...	...	...	...	...	...	...	...	...	...	...	...	...	...	...	...	...	...	...	...	...	...	...	...	...	...	...	...	...	...
18	#ET_D3_Hu_Indonesia_NIID02_2005	...	..T	...	...	...	...	...	...	...	...	...	...	...	...	...	...	...	...	...	...	...	...	...	...	...	...	...	...	...	...	...	...	...	...	...	...	...	...	...	...	...	...	...	...	...	...	...	...
19	#Indo9804a_Tw	...	..T	...	...	...	...	...	...	...	...	...	...	...	...	...	...	...	...	...	...	...	...	...	...	...	...	...	...	...	...	...	...	...	...	...	...	..C	...	...	...	...	...	...	...	...	...	...	...
20	#In_BA51_04	...	..T	...	...	...	...	...	...	...	...	...	...	...	...	...	...	...	...	...	...	...	...	...	...	...	...	...	..A	...	...	...	...	...	...	...	...	..C	...	...	...	...	...	...	...	...	...	...	...
21	#ET_SV0194_05	...	..T	...	...	...	...	...	...	...	...	...	...	...	...	...	...	...	...	...	..C	...	...	...	...	...	...	...	..A	...	...	...	...	...	...	...	...	...	...	...	...	...	...	...	...	...	...	...	...
22	#ET_SV0171_05	...	..T	...	...	...	...	...	...	...	...	...	...	...	...	...	...	...	...	...	..C	...	...	...	...	...	...	...	..A	...	...	...	...	...	...	...	...	...	...	...	...	...	...	...	...	...	...	...	...
23	#ET_D3_Hu_TL018NIID_2005	...	..T	...	...	...	...	...	...	...	...	...	...	...	...	...	...	...	...	...	..C	...	...	...	...	...	...	...	..A	...	...	...	...	...	...	...	...	...	...	...	...	...	...	...	...	...	...	...	...
24	#ET_SV0160_05	...	..T	...	...	...	...	...	...	...	...	...	...	...	...	...	...	...	...	...	..C	...	...	...	...	...	...	...	..A	...	...	...	...	..A	...	...	...	...	...	...	...	...	...	...	...	...	...	...	...
25	#ET_SV0186_05	...	..T	...	...	...	...	...	...	...	...	...	...	...	...	...	...	...	...	...	..C	...	...	...	...	...	...	...	..A	...	...	...	...	...	...	...	...	...	...	...	...	...	...	...	...	...	...	...	...
26	#ET_SV0177_05	...	..T	...	...	...	...	...	...	...	...	...	...	...	...	...	...	...	...	...	..C	...	...	...	...	...	...	...	..A	...	...	...	...	...	...	...	...	...	...	...	...	...	...	...	...	...	...	...	...
27	#ET_D3_Hu_TL129NIID_2005	...	..T	...	...	...	...	...	...	...	...	...	...	...	...	...	...	...	...	...	..C	...	...	...	...	...	...	...	..A	...	...	...	...	...	...	...	...	...	...	...	...	...	...	...	...	...	...	...	...
28	#ET_SV0193_05	...	..T	...	...	...	...	...	...	...	...	...	...	...	...	...	...	...	...	...	..C	...	...	...	...	...	...	...	..A	...	...	...	...	...	...	...	...	...	...	...	...	...	...	...	...	...	...	...	...
29	#ET_D3_Hu_TL109NIID_2005	...	..T	...	...	...	...	...	...	...	...	...	...	...	...	...	...	...	...	...	..C	...	...	...	...	...	...	...	..A	...	...	...	...	...	...	...	...	...	...	...	...	...	...	...	...	...	...	...	...
30	#ET_D3_Hu_OPD007NIID_2005	...	..T	...	...	...	...	...	...	...	...	...	...	...	...	...	...	...	...	...	..C	...	...	...	...	...	...	...	..A	...	T..	...	...	...	...	...	...	...	...	...	...	...	...	...	...	...	...	...	...
31	#ET_SV0153_05	...	..T	...	...	...	...	...	...	...	...	...	...	...	...	...	...	...	...	...	..C	...	...	...	...	...	...	...	..A	...	...	...	...	...	...	...	...	...	...	...	...	...	...	...	...	...	...	...	...
32	#ET_SV0174_05	...	..T	...	...	...	...	...	...	...	...	...	...	...	...	...	...	...	...	...	..C	...	...	...	...	...	...	...	..A	...	...	...	...	...	...	...	...	...	...	...	...	...	...	...	...	...	...	...	...
33	#ET_D3_Hu_TL029NIID_2005	...	..T	...	...	...	...	...	...	...	...	...	...	...	...	...	...	...	...	...	..C	...	...	...	...	...	...	...	...	...	...	...	...	...	...	...	...	..C	...	...	...	...	...	...	...	...	...	...	...
34	#ET209_00	...	..T	...	...	...	...	...	...	...	...	...	...	...	...	...	...	...	...	...	..C	...	...	...	...	...	...	...	..A	...	...	...	...	...	...	...	...	...	..C	...	...	...	...	...	...	...	...	...	...
35	#ET_D3_Hu_Indonesia_NIID01_2005	...	..T	...	...	...	...	...	...	...	..A	...	...	...	...	...	...	...	...	...	...	...	...	...	...	...	...	...	...	...	...	...	...	...	...	...	...	...	...	...	...	...	...	...	...	G..	...	...	G..
36	#ET_D3_Hu_Indonesia_NIID04_2005	...	..T	...	...	...	...	...	...	...	...	...	...	...	...	...	...	...	...	...	...	...	...	...	...	G..	...	...	...	...	...	...	...	...	..A	...	...	...	...	...	...	...	...	...	...	G..	...	...	...
37	#In_den3_88	...	..T	...	...	...	...	...	...	...	...	...	...	...	...	...	...	...	...	...	...	...	...	...	...	...	...	...	..A	...	...	...	...	...	...	...	...	...	...	...	...	...	...	...	...	G..	...	...	...
38	#Indo9909a_Tw	...	..T	...	...	...	...	...	...	...	...	...	...	...	...	..T	...	...	...	...	...	...	...	...	...	...	...	...	..A	...	...	A..	...	...	...	...	...	...	...	...	...	...	...	...	...	G..	...	...	...
39	#Indo85	...	..T	...	...	...	...	...	...	...	...	...	...	...	...	...	...	...	...	...	...	...	...	...	...	...	...	...	...	...	...	...	...	...	...	...	...	...	...	...	...	...	...	..T	...	G..	...	...	.C.
40	#Indo9108a_Tw	...	..T	...	...	...	...	...	...	...	...	...	...	...	...	...	...	T..	...	...	...	...	...	...	...	...	...	...	...	...	...	...	...	...	...	...	...	...	...	...	...	...	...	..T	...	G..	...	...	...
41	#Thail_D88_303_88	...	..T	...	...	...	...	...	...	...	...	...	...	...	...	...	...	...	...	...	...	...	...	...	...	.T.	...	...	...	...	...	...	...	...	...	...	...	...	...	...	...	...	...	..T	...	G..	...	...	...
42	#In_98902890_DF_DV_3_98	...	..T	...	...	...	...	...	...	...	...	...	...	...	...	...	...	...	...	...	..C	...	...	...	...	...	...	...	...	...	...	...	...	...	...	...	...	...	...	...	...	...	...	..T	...	G..	...	...	...
43	#Malasya_74	...	..T	...	...	...	...	...	...	...	...	...	...	...	...	...	...	...	...	...	...	...	...	...	...	...	...	...	...	...	...	...	.G.	...	...	...	...	...	...	...	...	...	...	..T	...	G..	...	...	...
44	#PF92_2986_92	...	..T	...	...	...	...	...	...	...	...	...	...	...	...	...	...	...	...	...	...	...	...	A.A	...	...	...	...	...	...	...	...	..C	..C	...	...	...	...	...	...	...	...	...	..T	...	G..	...	...	...
45	#PF92_4190_92	...	..T	...	...	...	...	...	...	...	...	...	...	...	...	...	...	...	...	...	...	...	...	A.A	...	...	...	...	...	...	...	...	..C	..C	...	...	...	...	...	...	...	...	...	..T	...	G..	...	...	...
46	#PF92_2956_92	...	..T	...	...	...	...	...	...	...	...	...	...	...	...	...	...	...	...	...	...	...	...	A.A	...	...	...	...	...	...	...	...	..C	..C	...	...	...	...	...	...	...	...	...	..T	...	G..	...	...	...
47	#PF89_320219_89	...	..T	...	...	...	...	...	...	...	...	...	...	...	...	...	...	...	...	...	...	...	...	A.A	...	...	...	...	...	...	...	...	..C	..C	...	...	...	...	...	...	...	...	...	..T	...	G..	...	...	...
48	#PF94_136116_94	...	..T	...	...	...	...	...	...	...	...	...	...	...	..C	...	...	...	...	...	...	...	...	A.A	...	...	...	...	...	...	...	...	..C	..C	...	...	...	...	...	...	...	...	...	...	...	G..	...	...	...
49	#PF89_27643_89	...	..T	...	...	...	...	...	...	...	...	...	...	...	...	...	...	...	...	...	...	...	...	A.A	...	...	...	...	...	...	...	...	..C	..C	...	...	...	...	...	...	...	...	...	..T	...	G..	...	...	...
50	#PF90_6056_90	...	..T	...	...	...	...	...	...	...	...	...	...	...	...	...	...	...	...	...	...	...	...	A.A	...	...	...	...	...	...	...	...	..C	..C	...	...	...	...	...	...	...	...	...	..T	...	G..	...	...	...
51	#PF90_3056_90	...	..T	...	...	...	...	...	...	...	...	...	...	...	...	...	...	...	...	...	...	...	...	A.A	...	...	...	...	...	...	...	...	..C	..C	...	...	...	...	...	...	...	...	...	..T	...	G..	...	...	...
52	#PF90_3050_90	...	...	...	...	...	...	...	...	...	...	...	...	...	...	...	...	...	...	...	...	...	...	A.A	...	...	...	...	...	...	...	...	..C	..C	...	...	...	...	...	...	...	...	...	..T	...	G..	...	...	...
53	#Fiji_92	...	..T	...	...	...	...	...	...	...	...	...	...	...	...	...	...	...	...	...	...	...	...	A.A	...	...	...	...	...	...	...	...	..C	...	...	...	...	...	...	...	...	...	...	..T	...	G..	...	...	...
54	#In_Sleman_78	...	..T	...	...	...	...	...	...	...	...	...	...	...	...	...	...	...	...	...	...	...	...	...	...	...	...	...	...	...	...	...	...	...	...	...	...	...	...	...	...	...	..C	..T	...	G..	...	...	...
55	#Indo73	...	..T	...	...	...	...	...	...	...	...	...	...	...	...	...	...	...	...	...	...	...	...	...	...	...	...	...	...	...	...	...	...	...	...	...	...	...	...	...	...	...	...	..T	...	G..	...	...	...
56	#Malasya_81	...	..T	...	...	...	...	...	...	...	...	...	...	...	...	...	...	...	...	...	...	...	...	...	...	..T	...	...	...	...	...	..T	...	...	...	...	...	...	...	...	...	...	...	..T	...	G..	...	...	...
57	#Philp_96_9609a_Tw	...	..T	..T	...	...	...	...	...	...	...	...	..T	...	...	...	...	..A	...	...	...	...	...	...	...	...	...	...	...	...	..C	...	...	...	...	...	...	...	...	...	...	...	..C	...	...	G.G	...	...	...
58	#Philp_98_9809a_Tw	...	..T	..T	...	...	...	...	...	...	...	...	..T	...	...	...	...	..A	...	...	...	...	...	...	...	...	...	...	...	...	..C	...	...	...	...	...	...	...	...	...	...	...	..C	...	...	G.G	...	...	...
59	#95TW466_95	...	..T	...	...	...	...	...	...	...	...	...	..T	...	...	...	...	..A	...	...	...	...	...	...	...	...	...	...	...	...	..C	...	...	...	...	...	...	...	...	...	...	...	..C	...	...	G.G	...	...	...
60	#Tw_94_813KH9408a_Tw	...	..T	...	...	...	...	...	...	...	...	...	..T	...	...	...	...	..A	...	...	...	...	...	A..	...	...	...	...	...	...	..C	...	...	...	...	...	...	...	...	...	...	...	..C	...	...	G.G	...	...	...
61	#Tw_05_812KH0508a_Tw	...	..T	...	...	...	...	...	...	..C	...	...	..T	...	...	...	...	..A	...	...	...	...	...	...	...	...	...	...	...	...	..C	...	...	...	...	...	...	...	...	...	...	...	..C	...	...	G.G	...	...	...
62	#Philip_05_0508a_TW	...	..T	...	...	...	...	...	...	...	...	...	..T	...	...	...	...	..A	...	...	...	...	...	...	...	...	...	...	...	...	..C	...	...	...	...	...	...	...	...	...	...	...	..C	...	...	G.G	...	...	...
63	#Philp_98_9808a_Tw	...	..T	...	...	...	...	...	...	...	...	...	..T	...	...	...	...	..A	...	...	...	...	...	...	...	...	...	...	...	...	..C	...	...	...	...	...	...	...	...	...	...	...	..C	...	...	G.G	...	...	...
64	#Philp_97_9711a_Tw	...	..T	...	...	...	...	...	...	...	...	...	..T	...	...	...	...	..A	...	...	...	...	...	...	...	...	...	...	...	...	..C	...	...	...	...	...	...	...	...	...	...	..G	..C	...	...	G.G	...	...	...
65	#In_InJ_16_82	...	..T	...	...	...	...	...	...	...	...	...	...	...	...	...	...	...	...	...	...	...	...	...	...	...	...	...	...	...	...	...	..C	...	...	..T	...	...	...	...	...	...	...	..T	...	G..	...	...	...
66	#Indo78	...	..T	...	...	...	...	...	...	...	...	...	..T	...	...	...	...	...	...	...	...	...	...	...	...	...	...	...	...	...	...	...	...	...	...	...	...	...	...	...	...	...	...	..T	...	G.G	...	...	...
67	#Taiwan_739079A	...	...	...	...	...	...	...	...	...	...	...	...	...	...	...	...	...	...	...	..A	...	...	...	...	...	...	...	...	...	...	...	...	..C	...	...	...	...	...	...	...	...	...	..T	...	G.G	...	...	...
68	#Philip_83	...	..T	...	...	...	...	...	..G	...	...	...	...	...	...	...	...	...	...	...	...	...	...	...	...	...	...	...	...	...	...	...	...	..C	...	...	...	...	...	...	...	...	...	..T	...	G.G	...	...	...
69	#M25277_DENSP5AA	...	..T	...	...	...	...	...	...	...	...	...	..T	...	...	...	...	...	...	...	..C	..T	...	...	...	...	...	...	...	...	...	...	..C	...	...	..T	...	...	...	...	...	...	...	..T	...	G..	...	...	.G.
70	#M93130_strain_H87	...	..T	...	...	...	...	...	...	...	...	...	..T	...	...	...	...	...	...	...	..C	..T	...	...	...	...	...	...	...	...	...	...	..C	...	...	..T	...	...	...	...	...	...	...	..T	...	G..	...	...	...
71	#China_80_2	...	..T	...	...	...	...	...	...	...	...	...	..T	...	...	...	...	...	...	...	..C	..T	...	...	...	...	...	...	...	...	...	...	..C	...	...	..T	...	...	...	...	...	...	...	..T	...	G..	...	...	...
72	#BR_DEN3_RO1_02	...	..T	...	...	...	...	...	...	...	...	...	..T	...	...	...	...	...	...	...	..C	..T	...	...	...	...	...	...	...	...	...	...	..C	...	...	..T	...	...	...	...	...	...	...	..T	...	G..	...	...	...
73	#BR_H87	...	..T	...	...	...	...	...	...	...	...	...	..T	...	...	...	...	...	...	...	..C	..T	...	...	...	...	...	...	...	...	...	...	..C	...	...	..T	..G	...	...	...	...	...	...	..T	...	G..	...	...	...
74	#Philp_56_H87	...	..T	...	...	...	...	...	...	...	...	...	..T	...	...	...	...	...	...	...	..C	..T	...	...	...	...	...	...	...	...	...	...	..C	...	...	..T	...	...	...	...	...	...	...	..T	...	G..	...	...	...
75	#AJ563355	...	..T	...	...	...	...	...	...	...	...	...	..T	...	...	...	...	...	...	...	..C	..T	...	...	...	...	...	...	...	...	...	...	..C	...	...	..T	...	...	...	...	...	...	...	..T	...	G..	...	...	...
76	#Ja_D3_73NIID_73	...	..T	...	...	...	...	...	...	...	...	...	..T	...	...	...	...	...	...	...	..C	...	...	...	...	...	...	...	...	...	...	...	..C	...	...	..T	...	...	...	...	...	...	...	..T	...	G..	...	...	...
77	#VietN_BID_V1014_2006	...	..T	...	...	..A	...	...	...	...	...	...	...	...	...	..T	...	T..	...	...	..C	...	...	...	...	...	...	...	...	...	...	...	..C	...	...	..T	...	...	...	...	...	...	..C	...	...	G.G	...	...	...
78	#TW_05_807KH0509a_Tw	...	..T	...	...	..A	...	...	...	...	...	...	...	...	...	..T	...	T..	...	...	..C	...	...	...	...	...	...	...	...	...	...	...	..C	...	...	..T	...	...	...	...	...	...	..C	...	...	G.G	...	...	...
79	#VietN_BID_V1018_2006	...	..T	...	...	...	...	...	...	...	...	...	...	...	...	..T	...	T..	...	...	..C	...	...	...	...	...	...	...	...	...	...	...	..C	...	...	..T	...	...	...	...	...	...	..C	...	...	G.G	...	...	...
80	#VietN_BID_V1015_2006	...	..T	...	...	..A	...	...	...	...	...	...	...	...	...	..T	...	T..	...	...	..C	...	...	...	...	...	...	...	...	...	...	...	..C	...	...	..T	...	...	...	...	...	...	..C	...	...	G.G	...	...	...
81	#VietN_BID_V1017_2006	...	..T	...	...	..A	...	...	...	...	...	...	...	...	...	..T	...	T..	...	...	..C	...	...	...	...	...	...	...	...	...	...	...	..C	...	...	..T	...	...	...	...	...	...	..C	...	...	G.G	...	...	...
82	#VietN_BID_V1016_2006	...	..T	...	...	..A	...	...	...	...	...	...	...	...	...	..T	...	T..	...	...	..C	...	...	...	...	...	...	...	...	...	...	...	..C	...	...	..T	...	...	...	...	...	...	..C	...	...	G.G	...	...	...
83	#Viet0310b_Tw	...	..T	...	...	..A	...	...	...	...	...	...	...	...	...	..T	...	T..	...	...	..C	...	...	...	...	...	...	...	...	...	...	...	..C	...	...	..T	...	...	...	...	...	...	..C	...	...	G.G	...	...	...
84	#Viet0507a_Tw	...	..T	...	...	..A	...	...	...	...	...	...	...	...	...	..T	...	T..	...	...	..C	...	...	...	...	...	...	...	...	...	...	...	..C	...	...	..T	...	...	...	...	...	...	..C	...	...	G.G	...	...	...
85	#VietN_BID_V1009_2006	...	..T	...	...	..A	...	...	...	...	...	...	...	...	...	..T	...	T..	...	...	...	...	...	...	...	...	...	...	...	...	...	...	..C	...	...	..T	...	...	...	...	...	...	..C	...	...	G.G	...	...	...
86	#VietN_BID_V1011_2006	...	..T	...	...	..A	...	...	...	...	...	...	...	...	...	..T	...	T..	...	...	..C	...	...	...	...	...	...	...	...	...	...	...	..C	...	...	..T	...	...	...	...	...	...	..C	...	...	G.G	...	...	...
87	#VietN_BID_V1012_2006	...	..T	...	...	..A	...	...	...	...	...	...	...	...	...	..T	...	T..	...	...	..C	...	...	...	...	...	...	...	...	...	...	...	..C	...	...	..T	...	...	...	...	...	...	..C	...	...	G.G	...	...	...
88	#VietN_BID_V1008_2006	...	..T	...	...	..A	...	...	...	...	...	...	...	...	...	..T	...	T..	...	...	..C	...	...	...	...	...	...	...	...	...	...	...	..C	...	...	..T	...	...	...	...	...	...	..C	...	...	G.G	...	...	...
89	#Viet0409a_Tw	...	..T	...	...	..A	...	...	...	...	...	...	...	...	...	..T	...	T..	...	...	..C	...	...	...	...	G..	...	...	...	...	...	...	..C	...	...	..T	...	...	...	...	...	...	..C	...	...	G.G	...	...	...
90	#VietN_BID_V1010_2006	...	..T	...	...	..A	...	...	...	...	...	...	...	...	...	..T	...	T..	...	...	..C	...	...	...	...	...	...	...	...	...	...	...	..C	...	...	..T	...	...	...	...	...	...	..C	...	...	G.G	...	...	...
91	#Viet9809a_Tw	...	..T	...	...	..A	...	...	...	...	...	...	...	...	...	..T	...	T..	...	...	..C	...	...	...	...	...	...	...	...	...	...	...	..C	...	...	..T	...	...	...	...	...	...	..C	...	...	G.G	...	...	...
92	#Viet9609a_Tw	...	..T	..T	...	..A	...	...	...	...	...	...	...	...	...	..T	...	T..	...	...	..C	...	...	...	...	...	...	...	...	...	...	...	..C	...	...	..T	...	...	...	...	...	...	..C	...	...	G.G	...	...	...
93	#VietN_BID_V1013_2006	...	..T	...	...	..A	...	...	...	...	...	...	...	...	...	..T	...	T..	...	...	..C	...	...	...	...	...	...	...	...	...	...	...	..C	..C	...	..T	...	...	...	...	...	...	..C	...	...	G.G	...	...	...
94	#ThD3_1959_01	...	..T	...	..T	..A	...	...	...	...	...	...	...	...	...	..T	...	T..	...	...	..C	...	...	...	..A	...	...	...	...	...	...	...	..C	...	...	..T	...	...	...	...	...	...	..C	...	...	G.G	...	...	...
95	#ThD3_0835_01	...	..T	...	..T	..A	...	...	...	...	...	...	...	...	...	..T	...	T..	...	...	..C	...	...	...	..A	...	...	...	...	...	...	...	..C	...	...	..T	...	...	...	...	...	...	..C	...	...	G.G	...	...	...
96	#ThD3_0377_98	...	...	...	..T	..A	...	...	...	...	...	...	...	...	...	..T	...	T..	...	...	..C	...	...	...	...	...	...	...	...	...	...	...	..C	...	...	..T	...	...	...	...	...	...	..C	...	...	G.G	...	...	...
97	#ThD3_0092_98	...	..T	...	...	..A	...	...	...	...	...	...	...	...	...	..T	...	T..	...	...	..C	...	...	...	...	...	...	...	...	...	...	...	..C	...	...	..T	...	...	...	...	...	...	..C	...	...	G.G	...	...	...
98	#ThD3_0058_97	...	..T	...	...	..A	...	...	...	...	...	...	...	...	...	..T	...	T..	...	...	..C	...	...	...	...	...	...	...	...	...	...	...	..C	...	...	..T	...	...	...	...	...	...	..C	...	...	G.G	...	...	...
99	#ThD3_0115_99	...	..T	...	...	..A	...	...	...	...	...	...	...	...	...	..T	...	T..	...	...	..C	...	...	...	...	...	...	...	...	...	...	...	..C	...	...	..T	...	...	...	...	...	...	..C	...	...	G.G	...	...	...
100	#ThD3_0595_99	...	..T	...	...	..A	...	...	...	...	...	...	...	...	...	..T	...	T..	...	...	..C	...	...	..A	...	...	...	...	...	...	...	...	..C	...	...	..T	...	...	...	...	...	...	..C	...	...	G.G	...	...	...
101	#ThD3_1017_00	...	..T	...	...	..A	...	...	...	...	...	...	...	...	...	..T	...	T..	...	...	..C	...	...	...	...	...	...	...	...	...	...	...	..C	...	...	..T	...	...	...	...	...	...	..C	..T	...	G.G	...	...	...
102	#Thail_03_0308a_Tw	...	..T	...	...	..A	...	...	...	...	...	...	...	...	...	..T	...	T.A	...	...	..C	...	...	...	...	...	...	...	...	...	...	...	..C	...	...	..T	...	...	...	...	...	...	..C	..T	...	G.G	...	...	...
103	#ThD3_0903_98	...	..T	...	...	..A	...	...	...	...	...	...	...	...	...	..T	...	T..	...	...	..C	...	...	...	...	...	...	...	...	...	...	...	..C	...	...	..T	...	...	...	...	...	...	..C	...	...	G.G	...	...	...
104	#ThD3_0650_97	...	..T	...	...	..A	...	...	...	...	...	...	...	...	...	..T	...	T..	...	...	..C	...	...	...	...	...	...	...	...	...	...	...	..C	...	...	..T	...	...	...	...	...	...	..C	...	...	G.G	...	...	...
105	#ThD3_1687_98	...	..T	...	...	..A	...	...	...	...	...	...	...	...	...	..T	...	T..	...	...	..C	...	...	...	...	...	...	...	...	...	...	...	..C	...	...	..T	...	...	...	...	...	...	..C	...	...	G.G	...	...	...
106	#Thal_D93_044_93	...	..T	...	...	..A	...	...	...	...	...	...	...	...	...	..T	...	T..	...	...	..C	...	...	...	...	...	...	...	...	...	...	...	..C	...	...	..T	...	...	...	...	...	...	..C	...	...	G.G	...	...	...
107	#ThD3_0240_92	...	..T	...	...	..A	...	...	...	...	...	...	...	...	...	..T	...	T..	...	...	..C	...	...	...	...	...	...	...	...	...	...	...	..C	...	...	..T	...	...	...	...	...	...	..C	...	...	G.G	...	...	...
108	#Thail_D94_283_94	...	..T	...	...	..A	...	...	...	...	...	...	...	...	...	..T	...	...	...	...	..C	...	...	...	...	...	...	...	...	...	...	...	..C	...	...	..T	...	...	...	...	...	...	..C	...	...	G.G	...	...	...
109	#Thail_D95_0014_95	...	..T	...	...	..A	...	...	...	...	...	...	...	...	...	..T	...	...	...	...	..C	...	...	...	...	...	...	...	...	...	...	...	..C	...	...	..T	...	...	...	...	...	...	..C	...	...	G.G	...	...	...
110	#ThD3_0123_95	...	..T	...	...	..A	...	...	...	...	...	...	...	...	...	..T	...	...	...	...	..C	...	...	...	...	...	...	...	...	...	...	...	..C	...	...	..T	...	...	...	...	...	...	..C	...	...	G.G	...	...	...
111	#Thail_D92_423_92	...	..T	...	...	..A	...	...	...	...	...	...	...	...	...	..T	...	...	...	...	..C	...	...	...	...	...	...	...	...	...	...	...	..C	...	...	..T	...	...	...	...	...	...	..C	...	...	G.G	...	...	...
112	#ThD3_0989_00	...	..T	...	...	..A	...	...	...	...	...	...	...	...	...	..T	...	...	...	...	..C	...	...	...	...	...	...	...	...	...	...	...	..C	...	...	..T	...	...	...	...	...	...	..C	...	...	G.G	...	...	...
113	#Ja_00_40_1HuNIID_00	...	..T	...	...	..A	...	...	...	...	...	...	...	...	...	..T	...	...	...	...	..C	...	...	...	...	...	...	...	...	...	...	...	..C	...	...	..T	...	...	...	...	...	...	..C	...	...	G.G	...	...	...
114	#ThD3_0328_02	...	..T	...	...	..A	...	...	...	...	...	...	...	...	...	..T	...	...	...	...	..C	...	...	...	...	...	...	...	...	...	...	...	..C	...	...	..T	...	...	...	...	...	...	..C	...	...	G.G	...	...	...
115	#ThD3_0723_99	...	..T	...	...	..A	...	...	...	...	...	...	...	...	...	..T	...	...	...	...	..C	...	...	...	...	...	...	...	...	...	...	...	..C	...	...	..T	...	...	...	...	...	...	..C	...	...	G.G	...	...	...
116	#Thail_02_0211a_Tw	...	..T	...	...	..A	...	...	...	...	...	...	...	...	...	..T	...	...	...	...	..C	...	...	...	...	...	...	...	...	...	...	...	..C	...	...	..T	...	...	...	...	...	...	..C	...	...	G.G	...	...	...
117	#ThD3_1094_01	...	..T	...	...	..A	...	...	...	...	...	...	...	...	...	..T	...	...	...	...	..C	...	...	...	...	...	...	...	...	...	...	A..	..C	...	...	..T	...	...	...	...	...	...	..C	...	...	G.G	...	...	...
118	#ThD3_1283_98	...	..T	...	...	..A	...	...	...	...	...	...	...	...	...	..T	...	...	...	...	..C	...	...	...	...	...	...	...	...	...	...	...	..C	...	...	..T	...	...	...	...	...	...	..C	...	...	G.G	...	...	...
119	#ThD3_0343_98	...	..T	...	...	..A	...	...	...	...	...	...	...	...	...	..T	...	...	...	...	..C	...	...	...	...	...	...	...	...	...	...	...	..C	...	...	..T	...	...	...	...	...	...	..C	...	...	G.G	...	...	...
120	#ThD3_0006_97	...	..T	...	...	..A	...	...	...	...	...	...	...	...	...	..T	...	...	...	...	...	...	...	...	...	...	...	...	...	...	...	...	..C	...	...	..T	...	...	...	...	...	...	..C	...	...	G.G	...	...	...
121	#ThD3_0411_97	...	..T	...	...	..A	...	...	...	...	...	...	...	...	...	..T	...	...	...	...	...	...	...	...	...	...	...	...	...	...	...	...	..C	...	...	..T	...	...	...	...	...	...	..C	...	...	G.G	...	...	...
122	#ThD3_1309_97	...	..T	...	...	..A	...	...	...	...	...	...	...	...	...	..T	...	...	...	...	..C	...	...	...	...	...	...	...	...	...	...	...	..C	...	...	..T	...	...	...	...	...	...	..C	...	...	G.G	...	...	...
123	#Tw_98_701TN9811a	...	..T	...	...	..A	...	...	...	...	...	...	...	...	...	..T	...	...	...	...	..C	...	...	...	...	...	...	...	...	...	...	...	..C	...	...	..T	...	...	...	...	...	...	..C	...	...	G.G	...	...	...
124	#98TWmosq_98	...	..T	...	...	..A	...	...	...	...	...	...	...	...	...	..T	...	...	...	...	..C	...	...	...	...	...	...	...	...	...	...	...	..C	...	...	..T	...	...	...	...	...	...	..C	...	...	G.G	...	...	...
125	#98TW368_98	...	..T	...	...	..A	...	...	...	...	...	...	...	...	...	..T	...	...	...	...	..C	...	...	...	...	...	...	...	...	...	...	...	..C	...	...	..T	...	...	...	...	...	...	..C	...	...	G.G	...	...	...
126	#98TW407_98	...	..T	...	...	..A	...	...	...	...	...	...	...	...	...	..T	...	...	...	...	..C	...	...	...	...	...	...	...	...	...	...	...	..C	...	...	..T	...	...	...	...	...	...	..C	...	...	G.G	...	...	...
127	#Thail_97_9709a_Tw	...	..T	...	...	..A	...	...	...	...	...	...	...	...	...	..T	...	...	...	...	..C	...	...	...	...	...	...	...	...	...	...	...	..C	...	...	..T	...	...	...	...	...	...	..C	...	...	G.G	...	...	...
128	#ThD3_0005_96	...	..T	...	...	..A	...	...	...	...	...	...	...	...	...	..T	...	...	...	...	..C	...	...	...	...	...	...	...	...	...	...	...	..C	...	...	..T	...	...	...	...	...	...	..C	...	...	G.G	...	...	...
129	#Thail_98_9807a	...	..T	...	...	..A	...	...	...	...	...	...	...	...	...	..T	...	...	...	...	..C	...	...	...	...	...	...	...	...	...	...	...	..C	...	...	..T	...	...	...	...	...	...	..C	...	...	G.G	...	...	...
130	#Ja_96_17_1HuNIID_96	...	..T	...	...	..A	...	...	...	...	...	...	...	...	...	..T	...	...	...	...	..C	...	...	...	...	...	...	...	...	...	...	...	..C	...	...	..T	...	...	...	...	...	...	..C	...	...	G.G	...	...	...
131	#Thail_D96_330_96	...	..T	...	...	..A	...	...	...	...	...	...	...	...	...	..T	...	...	...	...	..C	...	...	...	...	...	...	...	...	...	...	...	..C	...	...	..T	...	...	...	...	...	...	..C	...	...	G.G	...	...	...
132	#ThD3_0195_94	...	..T	...	...	..A	...	...	...	...	...	...	...	...	...	..T	...	...	...	...	..C	...	...	...	...	...	...	...	...	...	...	...	..C	...	...	..T	...	...	...	...	...	...	..C	...	...	G.G	...	...	...
133	#Thail_D97_0144_97	..C	..T	...	...	..A	...	...	...	...	...	...	...	...	...	..T	...	...	...	...	..C	...	...	...	...	...	...	...	...	...	...	...	..C	...	...	..T	...	...	...	...	...	...	..C	...	...	G.G	...	...	...
134	#ThD3_0546_98	..C	..T	...	...	..A	...	...	...	...	...	...	...	...	...	..T	...	...	...	...	..C	...	...	...	...	...	...	...	...	...	...	...	..C	...	...	..T	...	...	...	...	...	...	..C	...	...	G.G	...	...	...
135	#Thail_C0360_94	...	..T	...	...	..A	...	...	...	...	...	...	...	...	...	..T	...	...	...	...	..C	...	...	...	...	...	...	...	...	...	...	...	..C	...	...	..T	...	...	...	...	...	...	..C	...	...	G.G	...	...	...
136	#ThD3_0808_98	...	..T	...	...	..A	...	...	...	...	...	...	...	...	...	..T	...	...	...	...	..C	...	...	...	...	...	...	...	...	...	...	...	..C	...	...	..T	...	...	...	...	...	...	..C	...	...	G.G	...	...	...
137	#ThD3_0514_98	...	..T	...	...	..A	...	...	...	...	...	...	...	...	...	..T	...	...	...	...	..C	...	...	...	...	...	...	...	...	...	...	...	..C	...	...	..T	...	...	...	...	...	...	..C	...	...	G.G	...	...	...
138	#ThD3_0436_97	...	..T	...	...	..A	...	...	...	...	...	...	...	...	...	..T	...	...	...	...	..C	...	...	...	...	...	...	...	...	...	...	A..	..C	...	...	..T	...	...	...	...	..A	...	..C	...	...	G.G	...	...	...
139	#ThD3_1465_97	...	..T	...	...	..A	...	...	...	...	...	...	...	..T	...	..T	...	...	...	...	..C	...	...	...	...	...	...	...	...	...	...	A..	..C	...	...	..T	...	...	...	...	..A	...	..C	...	...	G.G	...	...	...
140	#Thail_98_KPS_4_0657_207	...	..T	...	...	..A	...	...	...	...	...	...	...	...	...	..T	...	..A	...	...	..C	...	...	...	...	...	...	...	...	...	...	...	..C	...	...	..T	...	...	...	...	...	...	..C	...	...	G.G	...	...	...
141	#ThD3_0472_93	...	..T	...	...	..A	...	...	...	...	...	...	...	...	...	..T	...	...	...	...	..C	...	...	...	...	...	...	...	...	...	...	...	..C	...	...	..T	...	...	...	...	...	...	..C	...	...	G.G	...	...	...
142	#Thail_D96_313_96	...	..T	...	...	..A	...	...	...	...	...	...	...	...	...	..T	...	...	...	...	..C	...	...	...	...	...	...	...	...	...	...	...	..C	...	...	..T	...	...	...	...	...	...	..C	...	...	G.G	...	...	...
143	#Thail_D97_0106_97	...	..T	...	...	..A	...	...	...	...	...	...	...	...	...	..T	...	...	...	...	..C	...	...	...	...	...	...	...	...	...	...	...	..C	...	...	..T	...	...	...	...	...	...	..C	...	...	G.G	...	...	...
144	#ThD3_0810_98	...	..T	...	...	..A	...	...	...	...	...	...	...	...	...	..T	...	...	...	...	..C	...	...	...	...	...	...	...	...	...	...	...	..C	...	...	..T	...	..C	...	...	...	...	..C	...	...	G.G	...	...	...
145	#Thail_D97_0291_97	...	..T	...	...	..A	...	...	...	...	...	...	...	...	...	..T	...	...	...	...	..C	...	...	...	...	...	...	...	...	...	...	...	..C	...	...	..T	...	...	...	...	...	...	..C	...	...	G.G	...	...	...
146	#Thail_C0331_94_94	...	..T	...	...	..A	...	...	...	...	...	...	...	...	...	..T	...	...	...	...	..C	...	...	...	...	...	...	...	...	...	...	...	..C	...	...	..T	...	...	...	...	...	...	..C	...	...	G.G	...	...	...
147	#ThD3_0396_94	...	..T	...	...	..A	...	...	...	...	...	...	...	...	...	..T	...	...	...	...	..C	...	...	...	...	...	...	...	...	...	...	...	..C	...	...	..T	...	...	...	...	...	...	..C	...	...	G.G	...	...	...
148	#ThD3_0104_93	...	..T	...	...	..A	...	...	...	...	...	...	...	...	...	..T	...	...	...	...	..C	...	...	...	...	...	...	...	...	...	...	...	..C	...	...	..T	...	...	...	...	...	...	..C	...	...	G.G	...	...	...
149	#ThD3_0077_98	...	..T	...	...	..A	...	...	...	...	...	...	..T	...	...	..T	...	...	...	...	..C	...	...	...	...	...	...	...	...	...	...	...	..C	...	...	..T	...	...	..A	...	...	...	..C	...	...	G.G	...	...	...
150	#Thail_D93_674_93	...	..T	...	...	..A	...	...	...	...	...	...	...	...	...	..T	...	...	...	...	..C	...	...	...	...	...	...	...	...	...	...	...	..C	...	...	..T	...	...	...	...	...	...	..C	...	...	G.G	...	...	...
151	#Thail_D94_122_94	...	..T	...	...	..A	...	...	...	...	...	...	...	...	...	..A	...	...	...	...	..C	...	...	...	...	...	...	...	...	...	...	...	..C	...	...	..T	...	...	...	...	...	...	..C	...	...	G.G	...	...	...
152	#ThD3_0654_01	...	..T	...	...	..A	...	...	...	...	...	...	...	...	...	..T	...	...	...	...	..C	...	...	...	..T	..T	...	...	...	...	...	...	..C	...	...	..T	...	...	...	...	...	...	..C	...	...	G.G	...	...	...
153	#ThD3_0111_02	...	..T	...	...	..A	...	...	...	...	...	...	...	...	...	..T	...	...	...	...	..C	...	...	...	..T	...	...	...	...	...	...	...	..C	...	...	..T	...	...	...	...	...	...	..C	...	...	G.G	...	...	...
154	#ThD3_0089_95	...	..T	...	...	..A	...	...	...	...	...	...	...	...	...	..T	...	...	...	...	..C	...	...	...	...	...	...	...	...	...	...	...	..C	...	...	..T	...	...	...	...	...	...	..C	...	...	G.G	...	...	...
155	#ThD3_0969_01	...	..T	...	...	..A	...	...	...	...	...	...	...	...	...	..T	...	...	...	...	..C	...	...	...	...	...	...	...	...	...	...	...	..C	...	...	..T	...	...	...	...	...	...	..C	...	...	G.G	...	...	...
156	#Thail_D95_0400_95	...	..T	...	...	..A	...	...	...	...	...	...	...	...	...	..T	...	...	...	...	..C	...	...	...	...	...	...	...	...	...	...	...	..C	...	...	..T	...	...	...	...	...	...	..C	...	...	G.G	...	...	...
157	#ThD3_0182_96	...	..T	...	...	..A	...	...	...	...	...	...	...	...	...	..T	...	...	...	...	..C	...	...	...	...	...	...	...	...	...	...	...	..C	...	...	..T	...	...	...	...	...	...	..C	...	...	G.G	...	...	...
158	#ThD3_0188_91	...	..T	...	...	..A	...	...	...	...	...	...	...	...	...	..T	...	...	...	...	..C	...	...	...	...	...	...	...	...	...	...	...	..C	...	...	..T	...	...	...	...	...	...	..C	...	...	G.G	...	...	...
159	#ThD3_0033_74	...	..T	...	...	...	...	...	...	...	...	...	..T	...	...	..T	...	...	...	...	..C	...	...	...	...	...	...	...	...	...	...	...	..C	...	...	..T	...	...	...	...	...	...	...	...	...	G.G	...	...	...
160	#ThD3_73_CH53489D73_1	...	..T	...	...	...	...	...	...	...	...	...	..T	...	...	..T	...	...	...	...	..C	...	...	...	...	...	...	...	...	...	...	...	..C	...	...	..T	...	...	...	...	...	...	...	...	...	G.G	...	...	...
161	#ThD3_0273_80	...	..T	...	...	...	...	...	...	...	..A	...	..T	...	...	..T	...	...	...	...	..C	...	...	...	...	...	...	...	...	...	...	...	..C	...	...	..T	...	...	...	...	...	...	...	..T	...	G.G	...	...	...
162	#ThD3_285M_77	...	...	...	...	..A	...	...	...	...	...	...	..T	...	...	..T	...	...	...	...	..C	...	...	...	...	...	...	...	...	...	...	...	..C	...	...	..T	...	...	...	...	...	...	...	...	...	G.G	...	...	...
163	#ThD3_0059_81	...	..T	...	...	..A	...	...	...	...	...	...	..T	...	...	...	...	...	...	...	..C	...	...	...	...	...	...	...	...	...	...	...	..C	...	...	..T	...	...	...	...	...	...	...	...	...	G.G	...	...	...
164	#ThD3_0649_80	...	..T	...	...	..A	...	...	...	...	...	...	..T	...	...	..T	...	...	...	...	..C	...	...	...	...	...	...	...	...	...	...	...	..C	...	...	..T	...	...	...	...	...	...	...	...	...	G.G	...	...	...
165	#ThD3_0059_82	...	..T	..T	...	..A	...	...	...	...	...	...	..T	...	...	..T	...	..A	...	...	..C	...	...	...	...	...	...	...	...	...	...	...	..C	...	...	..T	...	...	...	...	...	...	...	...	...	G.G	...	...	...
166	#ThD3_0046_83	...	..T	...	...	..A	...	...	..G	...	...	...	..T	...	...	..T	...	...	...	...	..C	...	...	...	...	...	...	...	...	...	...	...	..C	...	...	..T	...	...	...	...	...	...	...	...	...	G.G	...	...	...
167	#ThD3_86	...	..T	...	...	..A	...	...	...	...	...	...	..T	...	...	..T	...	...	...	...	..C	...	...	...	...	...	...	...	...	...	...	...	..C	...	...	..T	...	...	...	...	...	...	...	...	...	G.G	...	...	...
168	#ThD3_0137_84	...	..T	...	...	..A	...	...	...	...	...	...	..T	...	...	..T	...	...	...	...	..C	...	...	...	...	...	...	...	...	...	...	...	..C	...	...	..T	...	...	...	...	...	...	..C	...	...	G.G	...	...	...
169	#ThD3_0140_84	...	..T	...	...	..A	...	...	...	...	...	...	..T	...	...	..T	...	...	...	...	..C	...	...	...	...	...	...	...	...	...	...	...	..C	...	...	..T	...	...	...	...	...	...	..C	...	...	G.G	...	...	...
170	#ThD3_0177_81	...	..T	...	...	..A	...	...	...	...	...	...	..T	...	...	..T	...	...	...	...	..C	...	...	...	...	...	...	...	...	...	...	...	..C	...	...	..T	...	...	...	...	...	...	...	...	...	G.G	...	...	...
171	#Thail_PaH881_88	...	..T	...	...	..A	...	...	...	...	...	...	..T	...	...	..T	...	...	...	...	..C	...	...	...	...	...	...	...	...	...	...	...	..C	...	...	..T	...	...	...	...	...	...	...	...	...	G.G	...	...	...
172	#ThD3_0010_87	...	..T	...	...	..A	...	...	...	...	...	...	..T	...	...	..T	...	...	...	...	..C	...	...	...	...	...	...	...	...	...	...	...	..C	...	...	..T	...	...	...	...	...	...	...	...	...	G.G	...	...	...
173	#Thail_D88_086_88	...	..T	...	...	..A	...	...	...	...	...	...	..T	...	...	..T	...	...	...	...	..C	...	...	...	...	...	...	...	...	...	...	...	..C	...	...	..T	...	...	...	...	...	...	...	...	...	G.G	...	...	...
174	#ThD3_0796_87	...	..T	...	...	..A	...	...	...	...	...	...	..T	...	...	..T	...	...	...	...	..C	...	...	...	...	...	...	...	...	...	...	...	..C	...	...	..T	...	...	...	...	...	...	...	...	...	G.G	...	...	...
175	#Thail_D89_273_89	...	..T	...	...	..A	...	...	...	...	...	...	..T	...	...	..T	...	...	...	...	..C	...	...	...	...	...	...	...	...	...	...	...	..C	...	...	..T	...	...	...	...	...	...	...	...	...	G.G	...	...	...
176	#Ma_LN5547_92	...	..T	...	...	..A	...	...	...	...	...	...	..T	...	...	..T	...	...	...	...	..C	...	...	...	...	...	...	...	...	...	...	...	..C	...	...	..T	...	...	...	...	...	...	...	...	...	G.T	...	...	...
177	#Ma_LN2632_93	...	..T	...	...	..A	...	...	...	...	...	...	..T	...	...	..T	...	...	...	...	..C	...	...	...	...	...	...	...	...	...	...	...	..C	...	...	..T	...	...	...	...	...	...	...	...	...	G.T	...	...	...
178	#Ma_LN6083_94	...	..T	...	...	..A	...	...	..G	...	...	...	..T	...	...	..T	...	...	...	...	..C	...	...	...	...	...	...	...	...	...	...	...	..C	...	...	..T	...	...	...	...	...	...	...	...	...	G.T	...	...	...
179	#Ma_LN1746_93	...	..T	...	...	..A	...	...	...	...	...	...	..T	...	...	..T	...	...	...	...	..C	...	...	...	...	...	...	...	...	...	...	...	..C	...	...	..T	...	...	...	...	...	...	...	...	...	G.T	...	...	...
180	#Mal_LN8180_94	...	..T	...	...	..A	...	...	...	...	...	...	..T	...	...	..T	...	...	...	...	..C	...	...	...	...	...	...	...	...	...	...	...	..C	...	...	..T	...	...	...	...	...	...	...	...	...	G.T	...	...	...
181	#Sing_8120_95	...	..T	...	...	..A	...	...	..G	...	...	...	..T	...	...	..T	...	...	...	...	..C	...	...	...	...	...	...	...	...	...	...	...	..C	...	...	..T	...	...	...	...	...	...	...	...	...	G.G	...	...	...
182	#Thail_87_1384_87	...	..T	...	...	..A	...	...	...	...	...	...	..T	...	...	..T	...	...	...	...	..C	...	...	...	...	...	...	...	...	...	...	...	..C	...	...	..T	...	...	...	...	...	...	...	...	...	G.G	...	...	...
183	#ThD3_0220_85	...	..T	...	...	..A	...	...	...	...	...	...	..T	...	...	..T	...	...	...	...	..C	...	...	...	...	...	...	...	...	...	...	...	..C	...	...	..T	...	...	...	...	...	...	...	...	...	G.G	...	...	...
184	#ThD3_0065_86	...	..T	...	...	..A	...	...	...	...	...	...	..T	...	...	..T	...	...	...	...	..C	...	...	...	...	...	...	...	...	...	...	...	..C	...	...	..T	...	...	...	...	...	...	...	...	...	G.G	...	...	...
185	#ThD3_0134_83	...	..T	...	...	..A	...	...	...	...	...	...	..T	...	...	..T	...	...	...	...	..C	...	...	...	...	...	...	...	...	...	...	...	..C	...	...	..T	...	...	...	...	...	...	...	...	...	G.G	...	...	...
186	#ThD3_0402_85	...	..T	...	...	..A	...	...	...	...	...	...	..T	...	...	..T	...	...	...	...	..C	...	...	...	...	...	...	...	...	...	...	...	..C	...	...	..T	...	...	...	...	...	...	...	...	...	G.G	...	...	...
187	#ThD3_0183_85	...	..T	...	...	..A	...	...	...	...	...	...	..T	...	...	..T	...	...	...	...	..C	...	...	...	...	...	...	...	...	...	...	...	..C	...	...	..T	...	...	...	...	...	...	...	...	G..	G.G	...	...	...
188	#ThD3_1035_87	...	..T	...	...	..A	...	...	...	...	...	...	...	...	...	..T	...	...	...	...	..C	...	...	...	...	...	...	...	...	...	...	...	..C	...	...	..T	...	...	...	...	...	...	...	...	...	G.G	...	...	...
189	#ThD3_87	...	..T	...	...	..A	...	...	...	...	...	...	..T	...	...	..T	...	...	...	...	..C	...	...	...	...	...	...	...	...	...	...	...	..C	...	...	..T	...	...	...	...	...	...	...	...	...	G.G	...	...	...
190	#Thail_87	...	..T	...	...	..A	...	...	...	...	...	...	..T	...	...	..T	...	...	...	...	..C	...	...	...	...	...	...	...	...	...	...	...	..C	...	...	..T	...	...	...	...	...	...	...	...	...	G.G	...	...	...
191	#ThD3_0040_80	...	..T	...	...	..A	...	...	...	...	...	...	..T	...	...	..T	...	...	...	...	..C	...	...	...	...	...	...	...	...	...	...	...	..C	...	...	..T	...	...	...	...	...	...	...	...	...	G.G	...	...	...
192	#ThD3_0012_90	...	..T	...	...	..A	...	...	...	...	...	...	..T	...	...	..T	...	...	...	...	..C	...	...	...	...	...	...	...	..A	...	...	...	..C	...	...	..T	...	...	...	...	...	...	...	...	...	G.G	...	...	...
193	#ThD3_0029_90	...	..T	...	...	..A	...	...	...	...	...	...	..T	...	...	..T	...	...	...	...	..C	...	...	...	...	...	...	...	...	...	...	...	..C	...	...	..T	...	...	...	...	...	...	...	...	...	G.G	...	...	...
194	#My_31985KLA_88	...	..T	...	...	..A	...	...	...	...	...	...	..T	...	...	..T	...	...	...	...	..C	...	...	...	...	...	...	...	...	...	...	...	..C	...	...	..T	...	...	...	...	...	...	...	...	...	G.G	...	...	...
195	#98TW182_98	...	..T	...	...	..A	...	...	...	...	...	...	..T	...	...	...	...	...	...	...	..C	...	...	...	...	...	...	...	...	...	...	...	..C	...	...	..T	...	...	...	...	...	...	...	...	...	G.G	...	...	...
196	#Thail_D91_538_91	...	..T	...	...	..A	...	...	...	...	...	...	..T	...	...	..T	...	...	...	...	..C	...	...	...	...	...	...	...	...	...	...	...	..C	...	...	..T	...	...	...	...	...	...	...	...	...	G.G	...	...	...
197	#Thail_D91_393_91	...	..T	...	...	..A	...	...	...	...	...	...	..T	...	...	..T	...	...	...	...	..C	...	...	...	...	...	...	...	...	...	...	...	..C	...	...	..T	...	...	...	...	...	...	...	...	...	G.G	...	...	...
198	#Thail_D92_431_92	...	..T	...	...	..A	...	...	...	...	...	...	..T	...	...	..T	...	...	...	...	..C	...	...	...	...	...	...	...	...	...	...	...	..C	...	...	..T	...	...	...	...	...	...	...	...	...	G.G	...	...	...
199	#ThD3_0396_88	...	..T	...	...	..A	...	...	...	...	...	...	..T	...	...	..T	...	...	...	...	..C	...	...	...	...	...	...	...	...	...	...	...	..C	...	...	..T	...	...	...	...	...	...	...	...	...	G.G	...	...	...
200	#Mal_LN7029_94	...	..T	...	...	..A	...	...	...	...	...	...	..T	...	...	..T	...	...	...	...	..C	...	...	...	...	...	...	...	...	...	...	...	..C	...	...	..T	...	...	...	...	...	...	...	...	...	G.G	...	..G	...
201	#Mal_LN7933_94	...	..T	...	...	..A	...	...	...	...	...	...	..T	...	...	..T	...	...	...	...	..C	...	...	...	...	...	...	...	...	...	...	...	..C	...	...	..T	...	...	...	...	...	...	...	...	...	G.G	...	..G	...
202	#ThD3_0213_88	...	..T	...	...	..A	...	...	...	...	...	...	..T	...	...	..T	...	...	...	...	..C	...	...	...	...	...	...	...	...	...	...	...	..C	...	...	..T	...	...	...	...	...	...	...	...	...	G.G	...	...	...
203	#BDH02_2_02	...	..T	...	...	..A	...	...	...	...	...	...	..T	...	...	..T	...	...	...	...	..C	...	...	...	...	...	...	...	...	...	...	...	..C	...	...	..T	...	...	...	...	...	...	...	...	...	G.G	..C	...	...
204	#BDH02_5_02	...	..T	...	...	..A	...	...	...	...	...	...	..T	...	...	..T	...	...	...	...	..C	...	...	...	...	...	...	...	...	...	...	...	..C	...	...	..T	...	...	...	...	...	...	...	...	...	G.G	..C	...	...
205	#BDH02_6_02	...	..T	...	...	..A	...	...	...	...	...	...	..T	...	...	..T	...	...	...	...	..C	...	...	...	...	...	...	...	...	...	...	...	..C	...	...	..T	...	...	...	...	...	...	...	...	...	G.G	..C	...	...
206	#BDH_Jacob_01	...	..T	...	...	..A	...	...	...	...	...	...	..T	...	...	..T	...	...	...	...	..C	...	...	...	...	...	...	...	...	...	...	...	..C	...	...	..T	...	...	...	...	...	...	...	...	...	G.G	..C	...	...
207	#Bang0108a_Tw	...	..T	...	...	..A	...	...	...	...	...	...	..T	...	...	..T	...	...	...	...	..C	...	...	...	...	...	...	...	...	...	...	...	..C	...	...	..T	...	...	...	...	...	...	...	...	...	G.G	..C	...	...
208	#BDH02_3_02	...	..T	...	...	..A	...	...	...	...	...	...	..T	...	...	..T	...	...	...	...	..C	...	...	...	...	...	...	...	...	...	...	...	..C	...	...	..T	...	...	...	...	...	...	...	...	...	G.G	..C	...	...
209	#BDH02_7_02	...	..T	...	...	..A	...	...	...	...	...	...	..T	...	...	..T	...	...	...	...	..C	...	...	...	...	...	...	...	...	...	...	...	..C	...	...	..T	...	...	...	...	...	...	...	...	...	G.G	..C	...	...
210	#BDH02_4_02	...	..T	...	...	..A	...	...	...	...	...	...	..T	...	...	..T	...	...	...	...	..C	...	...	...	...	...	...	...	...	...	...	...	..C	...	...	..T	...	...	...	...	...	...	...	...	...	G.G	..C	...	...
211	#BDH02_1_02	...	..T	...	...	..A	...	...	...	...	...	...	..T	...	...	..T	...	...	...	...	..C	...	...	...	...	...	...	...	...	...	...	...	..C	...	...	..T	...	...	...	...	...	...	...	...	...	G.G	..C	...	...
212	#BDH02_8_02	...	..T	...	...	..A	...	...	...	...	...	...	..T	...	...	..T	...	...	...	...	..C	...	...	...	...	...	...	...	...	...	...	...	..C	...	...	..T	...	...	...	...	...	...	...	...	...	G.G	..C	...	...
213	#BDH_Apu_01	...	..T	...	...	..A	...	...	...	...	...	...	..T	...	...	..T	...	...	...	...	..C	...	...	...	...	...	...	...	...	...	...	...	..C	...	...	..T	...	...	...	...	...	...	...	...	...	G.G	..C	...	...
214	#BDH_058_00	...	..T	...	...	..A	...	...	...	...	...	...	..T	...	...	..T	...	...	...	...	..C	...	...	...	...	...	...	...	...	...	...	...	..C	...	...	..T	...	...	...	...	...	...	...	...	...	G.G	..C	...	...
215	#BDH_114_00	...	..T	...	...	..A	...	...	...	...	...	...	..T	...	...	..T	...	...	...	...	..C	...	...	...	...	...	...	...	...	...	...	...	..C	...	...	..T	...	...	...	...	...	...	...	...	...	G.G	..C	...	...
216	#BDH_165_00	...	..T	...	...	..A	...	...	...	...	...	...	..T	...	...	..T	...	...	...	...	..C	...	...	...	...	...	...	...	...	...	...	...	..C	...	...	..T	...	...	...	...	...	...	...	...	...	G.G	..C	...	...
217	#Ja_00_27_1HuNIID_00	...	..T	...	...	..A	...	...	...	...	...	...	..T	...	...	..T	...	G..	...	...	..C	...	...	...	...	...	...	...	...	...	...	...	..C	...	...	..T	...	...	...	...	...	...	...	...	...	G.G	..C	...	...
218	#Myan_05_0508a_Tw	...	...	...	...	..A	...	...	...	...	...	...	..T	...	...	..T	...	...	...	...	..C	...	...	...	...	...	...	...	...	...	...	...	..C	...	...	..T	...	...	...	...	...	...	...	...	...	G.G	..C	...	...
219	#Indo_98_98901590	...	..T	...	...	...	...	...	...	...	...	...	...	...	...	...	...	...	...	...	...	...	...	...	..A	...	...	...	...	...	...	...	...	...	...	...	...	...	...	...	...	...	...	...	...	...	...	...	..A
220	#Indo_98_98901640	...	..T	...	...	...	...	...	...	...	...	...	...	...	...	...	...	...	...	...	...	...	...	...	..A	...	...	...	...	...	...	...	...	...	...	...	...	...	...	...	...	...	...	...	...	...	...	...	..A
221	#D3_BR_RP_2131_2006	...	..T	...	...	..A	...	...	...	...	...	..T	..T	...	...	...	...	...	..T	...	..C	...	...	...	...	..T	...	...	...	...	...	...	...	...	...	..T	...	...	...	...	...	...	...	..T	...	G.G	...	...	.C.
222	#D3BR_RP_1690_2006	...	..T	...	...	..A	...	...	...	...	...	..T	..T	...	...	...	...	...	..T	...	..C	...	...	...	...	..T	...	...	...	...	...	...	...	...	...	..T	...	...	...	...	...	...	...	..T	...	G.G	...	...	.C.
223	#D3_BR_RP_1573_2006	...	..T	...	...	..A	...	...	...	...	...	..T	..T	...	...	...	...	...	..T	...	..C	...	...	...	...	..T	...	...	...	...	...	...	...	...	...	..T	...	...	...	...	...	...	...	..T	...	G.G	...	...	.C.
224	#D3_BR_RP_554_2006	...	..T	...	...	..A	...	...	...	...	...	...	..T	...	...	...	...	...	..T	...	..C	...	...	...	...	..T	...	...	...	...	...	...	...	...	...	..T	...	...	...	...	...	...	...	..T	...	G.G	...	...	.C.
225	#D3_BR_RP_1604_2006	...	..T	...	...	..A	...	...	...	...	...	...	..T	...	...	...	...	...	..T	...	..C	...	...	...	...	..T	...	...	...	...	...	...	...	...	...	..T	...	...	...	...	...	...	...	..T	...	G.G	...	...	.C.
226	#D3_BR_RP_2065_2006	...	..T	...	...	..A	...	...	...	...	...	...	..T	...	...	...	...	...	..T	...	..C	...	...	...	...	..T	...	...	...	...	...	...	...	...	...	..T	...	...	...	...	...	...	...	..T	...	G.G	...	...	.C.
227	#BR_D3BR_CU6_02	...	..T	...	...	..A	...	...	...	...	...	...	..T	...	...	...	...	...	..T	...	..C	...	...	...	...	..T	...	...	...	..A	...	...	...	...	...	..T	...	...	...	...	...	...	...	..T	...	G.G	...	...	.C.
228	#PY_D3PY_AS12_02	...	..T	...	...	..A	...	...	...	...	...	...	..T	...	...	..T	...	...	..T	...	..C	...	...	...	...	...	...	...	...	...	...	...	...	...	...	..T	...	...	...	...	...	...	...	..T	...	G.G	...	...	.C.
229	#PY_D3PY_YA2_03	...	..T	...	...	..A	...	...	...	...	...	...	..T	...	...	...	...	...	..T	...	..C	...	...	...	...	...	...	...	...	...	...	...	...	...	...	..T	...	...	...	...	...	...	...	..T	...	G.G	...	...	.C.
230	#Bv_FSB_439_2003	...	..T	...	...	..A	...	...	...	...	...	...	..T	...	...	...	...	...	..T	...	..C	...	...	...	...	...	...	...	...	...	...	...	...	...	...	..T	...	...	...	...	...	...	...	..T	...	G.G	...	...	.C.
231	#PY_D3PY_FM11_03	...	..T	...	...	..A	...	...	..C	...	...	...	..T	...	...	...	...	...	..T	...	..C	...	...	...	...	...	...	...	...	...	...	...	...	...	...	..T	...	...	...	...	...	...	...	...	...	G.G	...	...	.C.
232	#PtoR_BID_V1043_2006	...	..T	...	...	..A	...	...	...	...	...	...	..T	...	...	...	...	...	..T	...	..C	...	...	...	...	..T	...	...	...	...	...	...	...	...	...	..T	...	...	...	...	...	...	...	..T	...	G.G	...	...	...
233	#PtoR_BID_V1078_2003	...	..T	...	...	..A	...	...	...	...	...	...	..T	...	...	...	...	...	..T	...	..C	...	...	...	...	..T	...	...	...	...	...	...	...	...	...	..T	...	...	...	...	...	...	...	..T	...	G.G	...	...	...
234	#BR_D3BR_GO5_03	...	..T	...	...	..A	...	...	...	...	...	...	..T	...	...	...	...	...	..T	...	..C	...	...	...	...	..T	...	...	...	...	...	...	...	..C	...	..T	...	...	...	...	...	...	...	..T	...	G.G	...	...	...
235	#D3_BR_RP_AAF_2007	...	..T	...	...	..A	...	...	...	...	...	...	..T	...	...	...	...	...	..T	...	..C	...	...	...	...	..T	...	...	...	...	...	...	...	..C	...	..T	...	...	...	...	...	...	...	..T	...	G.G	...	...	...
236	#BR_D3BR_RP1_03	...	..T	...	...	..A	...	...	...	...	...	...	..T	...	...	...	...	...	..T	...	..C	...	...	...	...	..T	...	...	...	...	...	...	...	..C	...	..T	...	...	...	...	...	...	...	..T	...	G.G	...	...	...
237	#BR_D3BR_IG10_03	...	..T	...	...	..A	...	...	...	...	...	...	..T	...	...	...	...	...	..T	...	..C	...	...	...	...	..T	...	...	...	...	...	...	...	...	...	..T	...	...	...	...	...	...	...	..T	...	G.G	...	...	...
238	#BR_D3BR_SL3_02	...	..T	...	...	..A	...	...	...	...	...	...	..T	...	...	...	...	...	..T	...	..C	...	...	...	...	..T	...	...	...	...	...	...	...	...	...	..T	...	...	...	...	...	...	...	..T	...	G.G	...	...	...
239	#D3_BR_RP_2198_2006	...	..T	...	...	..A	...	...	...	...	...	...	...	...	...	...	...	...	..T	...	..C	...	...	...	...	..T	...	...	..C	...	...	...	...	...	...	..T	...	...	...	..C	...	...	...	...	...	G.G	...	...	...
240	#D3_BR_RP_Val_2006	...	..T	...	...	..A	...	...	...	...	...	...	...	...	...	...	...	...	..T	...	..C	...	...	...	...	..T	...	...	..C	...	...	...	...	...	...	..T	...	...	...	..C	...	...	...	...	...	G.G	...	...	...
241	#D3_BR_RP_2404_2006	...	..T	...	...	..A	...	...	...	...	...	...	...	...	...	...	...	...	..T	...	..C	...	...	...	...	..T	...	...	..C	...	...	...	...	...	...	..T	...	...	...	..C	...	...	...	...	...	G.G	...	...	...
242	#D3_BR_RP_2591_2006	...	..T	...	...	..A	...	...	...	...	...	...	...	...	...	...	...	...	..T	...	..C	...	...	...	...	..T	...	...	..C	...	...	...	...	...	...	..T	...	...	...	..C	...	...	...	...	...	G.G	...	...	...
243	#D3_BR_RP_1651_2006	...	..T	...	...	..A	...	...	...	...	...	...	...	...	...	...	..G	...	..T	...	..C	...	...	...	...	..T	...	...	..C	...	...	...	...	...	...	..T	...	...	...	..C	...	...	...	...	...	G.G	...	...	...
244	#BR_D3BR_BR8_04	...	..T	...	...	..A	...	...	...	...	...	...	...	...	...	...	...	...	..T	...	..C	...	...	...	...	..T	...	...	..C	...	...	...	...	...	...	..T	...	...	...	...	...	...	...	..T	...	G.G	...	...	...
245	#BR_D3BR_MR9_03	...	..T	...	...	..A	...	...	...	...	...	...	...	...	...	...	...	...	..T	...	..C	...	...	...	...	..T	...	...	...	...	.T.	...	...	...	...	..T	...	...	...	...	...	...	...	..T	...	G.G	...	...	...
246	#BR_D3BR_PV1_03	...	..T	...	...	..A	...	...	...	...	...	...	..T	...	...	...	...	...	..T	...	..C	...	...	...	...	..T	...	...	...	...	...	...	...	...	...	..T	...	...	...	...	...	...	...	..T	...	G.G	...	...	...
247	#BR_D3BR_PV3_03	...	..T	...	...	..A	...	...	...	...	...	...	..T	...	...	...	...	...	..T	...	..C	...	...	...	...	..T	...	...	...	...	...	...	...	...	...	..T	...	...	...	...	...	...	...	..T	...	G.G	...	...	...
248	#BR_D3BR_PV4_03	...	..T	...	...	..A	...	...	...	...	...	...	..T	...	...	...	...	...	..T	...	..C	...	...	...	...	..T	...	...	...	...	...	...	...	...	...	..T	...	...	...	...	...	...	...	..T	...	G.G	...	...	...
249	#BR_D3BR_PV5_02	...	..T	...	...	..A	...	...	...	...	...	...	..T	...	...	...	...	...	..T	...	..C	...	...	...	...	..T	...	...	...	...	...	...	...	...	...	..T	...	...	...	...	...	...	...	..T	...	G.G	...	...	...
250	#PY_D3PY_PJ4_03	...	..T	...	...	..A	...	...	...	...	...	...	..T	...	...	...	...	...	..T	...	..C	...	...	...	...	..T	...	...	...	...	...	...	...	...	...	..T	...	...	...	...	...	...	...	..T	...	G.G	...	...	...
251	#PY_D3PY_PJ5_03	...	..T	...	...	..A	...	...	...	...	...	...	..T	...	...	...	...	...	..T	...	..C	...	...	...	...	..T	...	...	...	...	...	...	...	...	...	..T	...	...	...	...	...	...	...	..T	...	G.G	...	...	...
252	#PY_D3PY_PJ6_03	...	..T	...	...	..A	...	...	...	...	...	...	..T	...	...	...	...	...	..T	...	..C	...	...	...	...	..T	...	...	...	...	...	...	...	...	...	..T	...	...	...	...	...	...	...	..T	...	G.G	...	...	...
253	#BR_DEN3_97_04	...	..T	...	...	..A	...	...	...	...	...	...	..T	...	...	...	...	...	..T	...	..C	...	...	...	...	..T	...	...	...	...	...	...	...	...	...	..T	...	...	...	...	...	...	...	..T	...	G.G	...	...	...
254	#BR_DEN3_95_04	...	..T	...	...	..A	...	...	...	...	...	...	..T	...	...	...	...	...	..T	...	..C	...	...	...	...	..T	...	...	...	...	...	...	..C	...	...	..T	...	...	...	...	...	...	...	..T	...	G.G	...	...	...
255	#BR_DEN3_98_04	...	..T	...	...	..A	...	...	...	...	...	...	..T	...	...	...	...	...	..T	...	..C	...	...	...	...	..T	...	...	...	...	...	...	...	...	...	..T	...	...	...	...	...	..G	...	..T	...	G.G	...	...	...
256	#BR_D3BR_MA1_02	...	..T	...	...	..A	...	...	...	...	...	...	..T	...	...	...	...	...	..T	...	..C	...	...	...	...	..T	...	...	...	...	...	...	...	...	...	..T	...	...	...	...	...	...	...	..T	...	G.G	...	...	...
257	#BR_D3BR_SG2_02	...	..T	...	...	..A	...	...	...	...	...	...	..T	...	...	...	...	...	..T	...	..C	...	...	...	...	..T	...	...	...	...	...	...	...	...	...	..T	...	...	...	...	...	...	...	..T	...	G.G	...	...	...
258	#BR_D3BR_ST14_04	...	..T	...	...	..A	...	...	...	...	...	...	..T	...	...	...	...	...	..T	...	..C	...	...	...	...	..T	...	...	...	...	...	...	...	...	...	..T	...	...	...	...	...	...	...	..T	...	G.G	...	...	...
259	#BR_D3BR_RP2_03	...	..T	...	...	..A	...	...	...	...	...	...	..T	...	...	...	...	...	..T	...	..C	...	...	...	...	..T	...	...	...	...	...	...	...	...	...	..T	...	...	...	...	...	...	...	..T	...	G.G	...	...	...
260	#BR_DEN3_290_02	...	..T	...	...	..A	...	...	...	...	...	...	..T	...	...	...	...	...	..T	...	..C	...	...	...	...	..T	...	...	...	...	...	...	...	...	...	..T	...	...	...	...	...	...	...	..T	...	G.G	...	...	...
261	#D3_H_IMTSSA_MART_2001_2023	...	..T	...	...	..A	...	...	...	...	...	...	..T	...	...	...	...	...	..T	...	..C	...	...	...	...	...	...	...	...	...	...	...	...	...	...	..T	...	...	...	...	...	...	...	..T	...	G.G	...	...	...
262	#PY_D3PY_AS10_03	...	..T	...	...	..A	...	...	...	...	...	...	..T	...	...	...	...	...	..T	...	..C	...	...	...	...	..T	...	...	...	...	...	...	...	...	...	..T	...	...	...	...	...	...	...	..T	...	G.G	...	...	...
263	#D3_H_IMTSSA_MART_2000_1567	...	..T	...	...	..A	...	...	...	...	...	...	..T	...	...	...	...	...	..T	...	..C	...	...	...	...	..T	...	...	...	...	...	...	...	...	...	..T	...	...	...	...	...	...	...	..T	...	G.G	...	...	...
264	#D3_H_IMTSSA_MART_2000_1706	...	..T	...	...	..A	...	...	...	...	...	...	..T	...	...	...	...	...	..T	...	..C	...	...	...	...	..T	...	...	...	...	...	...	...	...	...	..T	...	...	...	...	...	...	...	..T	...	G.G	...	...	...
265	#D3_H_IMTSSA_MART_1999_1243	...	..T	...	...	..A	...	...	...	...	...	...	..T	...	...	...	...	...	..T	...	..C	...	...	...	...	..T	...	...	...	...	...	...	...	...	...	..T	...	...	...	...	...	...	...	..T	...	G.G	...	...	...
266	#D3_H_IMTSSA_MART_2001_2012	...	..T	...	..T	..A	A..	...	...	...	...	...	..T	...	...	...	...	...	..T	...	..C	...	...	...	...	..T	...	...	...	...	...	..T	...	...	...	..T	...	...	...	...	...	...	...	..T	...	G.G	...	...	...
267	#BR_D3BR_BV4_02	...	..T	...	..T	..A	...	...	...	...	...	...	..T	...	...	...	...	...	..T	...	..C	...	...	...	...	..T	...	...	...	...	...	...	...	...	...	..T	...	...	...	...	...	...	...	..T	...	G.G	...	...	...
268	#D3_H_IMTSSA_MART_2001_2336	...	..T	...	..T	..A	...	...	...	...	...	...	..T	...	...	...	...	...	..T	...	..C	...	...	...	...	..T	...	...	...	...	...	...	...	...	...	..T	...	...	...	...	...	...	...	..T	...	G.G	...	...	...
269	#BR74886_02	...	..T	...	...	..A	...	...	...	...	...	...	..T	...	...	...	...	...	..T	...	..C	...	...	...	...	..T	...	...	...	...	...	...	...	...	...	..T	...	...	...	...	...	...	...	..T	...	G.G	...	...	...
270	#Cuba116_00	...	..T	...	...	..A	...	...	...	...	...	...	..T	...	...	...	...	...	..T	...	..C	...	...	...	...	..T	...	...	...	...	...	...	...	...	...	..T	...	...	...	...	...	...	...	..T	...	G.G	...	...	...
271	#Peru_FST312_Tumbes_2004	...	..T	...	...	..A	...	...	...	...	...	...	..T	...	...	...	...	...	..T	...	..C	...	...	...	...	..T	...	...	...	...	...	...	...	..C	...	..T	...	...	...	...	...	...	...	..T	...	G.G	...	...	...
272	#Peru_OBT2812_Piura_2003	...	..T	...	...	..A	...	...	...	...	...	...	..T	...	...	...	...	...	..T	...	..C	...	...	...	...	..T	...	...	...	...	...	...	...	..C	...	..T	...	...	...	...	...	...	...	..T	...	G.G	...	...	...
273	#Peru_FST145_Tumbes_2003	...	..T	...	...	..A	...	...	...	...	...	...	..T	...	...	...	...	...	..T	...	..C	...	...	...	...	..T	...	...	...	...	...	...	...	..C	...	..T	...	...	...	...	...	...	...	..T	...	G.G	...	...	...
274	#Peru_FSP581_Piura_2001	...	..T	...	...	..A	...	...	...	...	...	...	..T	...	...	...	...	...	..T	...	..C	...	...	...	...	..T	...	...	...	...	...	...	...	..C	...	..T	...	...	...	...	...	...	...	..T	...	G.G	...	...	...
275	#Peru_OBS8852_2000	...	..T	...	...	..A	...	...	...	...	...	...	..T	...	...	...	...	...	..T	...	..C	...	...	...	...	..T	...	...	...	...	...	...	...	...	...	..T	...	...	...	...	...	...	...	..T	...	G.G	...	...	...
276	#Peru_OBS8857_2000	...	..T	...	...	..A	...	...	...	...	...	...	..T	...	...	...	...	...	..T	...	..C	...	...	...	...	..T	...	..A	...	...	...	...	...	...	...	..T	...	...	...	...	...	...	...	..T	...	G.G	...	...	...
277	#Peru_FST289_Tumbes_2004	...	..T	...	...	..A	...	...	...	...	...	...	..T	...	...	...	...	...	..T	...	..C	...	...	...	...	..T	...	...	...	...	...	...	...	...	...	..T	...	...	...	...	...	...	...	..T	...	G.G	...	...	...
278	#Peru_FST_346_Tumbes_2004	...	..T	...	...	..A	...	...	...	...	...	...	..T	...	...	...	...	...	..T	...	..C	...	...	...	...	..T	...	...	...	...	...	...	...	...	...	..T	...	...	...	...	...	...	...	..T	...	G.G	...	...	...
279	#Cuba580_01	...	..T	...	...	..A	...	...	...	...	...	...	..T	...	...	...	...	...	..T	...	..C	...	...	...	...	..A	...	...	...	...	...	...	...	...	...	..T	...	...	...	...	...	...	...	..T	...	G.G	...	...	...
280	#Cuba21_02	...	..T	...	...	..A	...	...	...	...	...	...	..T	...	...	...	...	...	..T	...	..C	...	...	...	...	..A	...	...	...	...	...	...	...	...	...	..T	...	...	...	...	...	...	...	..T	...	G.G	...	...	...
281	#Peru_FSL706_Loreto_2002	...	..T	...	...	..A	...	...	...	..C	...	...	..T	...	...	...	...	...	..T	...	..C	...	...	...	...	..T	...	...	...	...	...	...	...	...	...	..T	...	...	...	...	...	...	...	..T	...	G.G	...	...	...
282	#Peru_IQD5132_Iquitos_2003	...	..T	...	...	..A	...	...	...	..C	...	...	..T	...	...	...	...	...	..T	...	..C	...	...	...	...	..T	...	...	...	...	...	...	...	...	...	..T	...	...	...	...	...	...	...	..T	...	G.G	...	...	...
283	#Peru_FSL1212_Yurimaguas_2004	...	..T	...	...	..A	...	...	...	..C	...	...	..T	...	...	...	...	...	..T	...	..C	...	...	...	...	..T	...	...	...	...	...	...	...	...	...	..T	...	...	...	...	...	...	...	..T	...	G.G	...	...	...
284	#Peru_IQD1728_Iquitos_2002	...	..T	...	...	..A	...	...	...	..C	...	...	..T	...	...	...	...	...	..T	...	..C	...	...	...	...	..T	...	...	...	...	...	...	...	...	...	..T	...	...	...	...	...	...	...	..T	...	G.G	...	...	...
285	#Peru_MFI624_Iquitos_Jan.2005	...	..T	...	...	..A	...	...	...	..C	...	...	..T	...	...	...	...	...	..T	...	..C	...	...	...	...	..T	...	...	...	...	...	...	...	...	...	..T	...	...	...	...	...	...	...	..T	...	G.G	...	...	...
286	#Peru_OBT4024_Lima_Comas_2005	...	..T	...	...	..A	...	...	...	..C	...	...	..T	...	...	...	...	...	..T	...	..C	...	...	...	...	..T	...	...	...	...	...	...	...	...	...	..T	...	...	...	...	...	...	...	..T	...	G.G	...	...	...
287	#Peru_OBT1467_Tumbes_2001	...	..T	...	...	..A	...	...	...	...	...	...	..T	...	...	...	...	...	..T	...	..C	...	...	...	...	..T	...	...	...	...	...	...	...	...	...	..T	...	...	...	...	...	...	...	..T	...	G.G	...	...	...
288	#BR_Bel73318	...	..T	...	...	..A	...	...	...	...	...	...	..T	...	...	...	...	...	..T	...	..C	...	...	...	...	..T	...	...	...	...	...	...	...	...	...	..T	...	...	...	...	...	...	...	..T	...	G.G	...	...	...
289	#BR_GOI1099	...	..T	...	...	..A	...	...	...	...	...	...	..T	...	...	...	...	...	..T	...	..C	...	...	...	...	..T	...	...	...	...	...	...	...	...	...	..T	...	...	...	...	...	...	...	..T	...	G.G	...	...	...
290	#BR_MTO3103	...	..T	...	...	..A	...	...	...	...	...	...	..T	...	...	...	...	...	..T	...	..C	...	...	...	...	..T	...	...	...	...	...	...	...	...	...	..T	...	...	...	...	...	...	...	..T	...	G.G	...	...	.C.
291	#BR_68784_00	...	..T	...	...	..A	...	...	...	...	...	...	..T	...	...	...	...	...	..T	...	..C	...	...	...	...	..T	...	...	...	...	...	...	...	...	...	..T	...	...	...	...	...	...	...	..T	...	G.G	...	...	...
292	#BR_GOI1100	...	..T	...	...	..A	...	...	...	...	...	...	..T	...	...	...	...	...	..T	...	..C	...	...	...	...	..T	...	...	...	...	...	...	...	..C	...	.GT	.GG	...	...	...	...	...	...	..T	...	G.G	...	...	...
293	#BR_CEA4739	...	..T	...	...	..A	...	...	...	...	...	...	..T	...	...	...	...	...	..T	...	..C	...	...	...	...	..T	...	...	...	...	...	...	...	...	...	..T	...	...	...	...	...	...	...	..T	...	G.G	...	...	...
294	#BR_RGN576	...	..T	...	...	..A	...	...	...	...	...	...	..T	...	...	...	...	T..	...	...	..C	...	...	...	...	..T	...	...	...	...	...	...	...	...	...	..T	...	...	...	...	...	...	...	..T	...	G.G	...	...	...
295	#BR_AM2394	...	..T	...	...	..A	...	...	...	...	...	...	..T	...	...	...	...	...	..T	...	..C	...	...	...	...	..T	...	...	...	...	...	...	...	...	...	..T	...	...	...	...	...	...	...	..T	...	G.G	...	...	...
296	#BR_ROR3832	...	..T	...	...	..A	...	...	...	...	...	...	..T	...	...	...	...	...	..T	...	..C	...	...	...	...	..T	...	...	...	...	...	...	...	...	...	..T	...	...	...	...	...	...	...	..T	...	G.G	...	...	...
297	#Venz_LARD5990_00	...	..T	...	...	..A	...	...	...	...	...	...	..T	...	...	...	...	...	..T	...	..C	...	...	...	...	..T	...	...	...	...	...	...	...	...	...	..T	...	...	...	...	...	...	...	..T	...	G..	...	...	...
298	#Venz_LARD6667	...	..T	...	...	..A	...	...	...	...	...	...	..T	...	...	...	...	...	..T	...	..C	...	...	...	...	..T	...	...	...	...	...	...	...	...	...	..T	...	...	...	...	...	...	...	..T	...	G..	...	...	...
299	#Venz_LARD6666	...	..T	...	...	..A	...	...	...	...	...	...	..T	...	...	...	...	...	..T	...	..C	...	...	...	...	..T	...	...	...	...	...	...	...	...	...	..T	...	...	...	...	...	...	...	..T	...	G..	...	...	...
300	#VEN_BID_V906_2001	...	..T	...	...	..A	...	...	...	...	...	..G	..T	...	...	...	...	...	..T	...	..C	...	...	...	...	..T	...	...	...	...	...	...	...	...	...	..T	...	...	...	...	...	...	...	..T	...	G..	...	...	...
301	#Venz_LARD7110	...	..T	...	...	..A	...	...	...	...	...	...	..T	...	...	...	...	...	..T	...	..C	...	...	...	...	..T	...	...	...	...	...	...	...	...	...	..T	...	...	...	...	...	...	...	..T	...	G..	...	...	...
302	#Venz_LARD6315_00	...	..T	...	...	..A	...	...	...	...	...	...	..T	...	...	...	...	...	..T	...	..C	...	...	...	...	..T	...	...	...	...	...	...	...	...	...	..T	...	...	...	...	...	...	...	..T	...	G..	...	...	...
303	#Venz_LARD6722	...	..T	...	...	..A	...	...	...	...	...	...	..T	...	...	...	...	...	..T	...	..C	...	...	...	...	..T	...	...	...	...	...	...	...	...	...	..T	...	...	...	...	...	...	...	..T	...	G..	...	...	...
304	#Venz_C02_003_Maracay_2001	...	..T	...	...	..A	...	...	...	...	...	...	..T	...	...	...	...	...	..T	...	..C	...	...	...	...	..T	...	...	...	...	...	...	...	...	...	..T	...	...	...	...	...	...	...	..T	...	G..	...	...	...
305	#VEN_BID_V913_2001	...	..T	...	...	..A	...	...	...	...	...	...	..T	...	...	...	...	...	..T	...	..C	...	...	...	...	..T	...	...	...	...	...	...	...	...	...	..T	...	...	...	...	...	...	...	..T	...	G..	...	...	...
306	#VEN_BID_V904_2001	...	..T	...	...	...	...	...	...	...	...	...	..T	...	...	...	...	...	..T	...	..C	...	...	...	...	..T	...	...	...	...	...	...	...	...	...	..T	...	...	...	...	...	...	...	..T	...	G..	...	...	...
307	#Venz_C09_006_Maracay_2001	...	..T	...	...	..A	...	...	...	...	...	...	..T	...	...	...	...	...	..T	...	..C	...	...	...	...	..T	...	...	...	...	...	...	...	...	...	..T	...	...	...	...	...	...	...	..T	...	G..	...	...	...
308	#Venz_C23_009_Maracay_2003	...	..T	...	...	..A	...	...	...	...	...	...	..T	...	...	...	...	...	..T	...	..C	...	...	...	...	..T	...	...	...	...	...	...	...	...	...	..T	...	...	...	...	...	...	...	...	...	G..	...	...	...
309	#Venz_C29_008_Maracay_2003	...	..T	...	...	..A	...	...	...	...	...	...	..T	...	...	...	...	...	..T	...	..C	...	...	...	...	..T	...	...	...	...	...	...	...	...	...	..T	...	...	...	...	...	...	...	..T	...	G..	...	...	...
310	#Venz_LARD6411	...	..T	...	...	..A	...	...	...	...	...	...	..T	...	...	...	...	...	..T	...	..C	...	...	...	...	..T	...	...	...	...	...	...	...	...	...	..T	...	...	...	...	...	...	...	..T	...	G..	...	...	...
311	#Venz_LARD6668	...	..T	...	...	..A	...	...	...	...	...	...	..T	...	...	...	...	...	..T	...	..C	...	...	...	...	..T	...	...	...	...	...	...	...	...	...	..T	...	...	...	...	...	...	...	..T	...	G..	...	...	...
312	#Venz_LARD6318_00	...	..T	...	...	..A	...	...	...	...	...	...	..T	...	...	...	...	...	..T	...	..C	...	...	...	...	..T	...	...	...	...	...	...	...	...	...	..T	...	...	...	...	...	...	...	..T	...	G..	...	...	...
313	#Venz_LARD7812	...	..T	...	...	..A	...	...	...	...	...	...	..T	...	...	...	...	...	..T	...	..C	...	...	...	...	..T	...	...	...	...	...	...	...	...	...	..T	...	...	...	...	...	..G	...	..T	...	G..	...	...	...
314	#Venz_LARD7984	...	..T	...	...	..A	...	...	...	...	...	...	..T	...	...	...	...	...	..T	...	..C	...	...	...	...	..T	...	...	...	...	...	...	...	...	...	..T	...	...	...	...	...	..G	...	..T	...	G..	...	...	...
315	#Venz_LARD6397_00	...	..T	...	...	..A	...	...	...	...	...	...	..T	...	...	...	...	...	..T	...	..C	...	...	...	...	..T	...	...	...	...	...	...	...	...	...	..T	...	...	...	...	...	...	...	..T	...	G..	...	...	...
316	#PtoR_BID_V858_2003	G..	..T	...	...	..A	...	...	...	...	...	...	..T	...	...	...	...	...	..T	...	..C	...	...	...	...	..T	...	...	...	...	...	...	...	...	...	..T	...	...	...	...	...	...	...	..T	...	G..	...	...	...
317	#PtoR_BID_V1049_1998	...	..T	...	...	..A	...	...	...	...	...	...	..T	...	...	...	...	...	..T	...	..C	...	...	...	...	..T	...	...	...	...	...	...	...	...	...	..T	...	...	...	...	...	...	...	..T	...	G..	...	...	...
318	#PtoR_BID_V1050_1998	...	..T	...	...	..A	...	...	...	...	...	...	..T	...	...	...	...	...	..T	...	..C	...	...	...	...	..T	...	...	...	...	...	...	...	...	...	..T	...	...	...	...	...	...	...	..T	...	G..	...	...	...
319	#PtoR_BID_V859_1998	...	..T	...	...	..A	...	...	...	...	...	...	..T	...	...	...	...	...	..T	...	..C	...	...	...	...	..T	...	...	...	...	...	...	...	...	...	..T	...	...	...	...	...	...	..C	..T	...	G..	...	...	...
320	#PtoR_BID_V1075_1998	...	..T	...	...	..A	...	...	...	...	...	...	..T	...	...	...	...	...	..T	...	..C	...	...	...	...	...	...	...	...	...	...	...	...	...	...	..G	...	...	...	...	...	...	...	..T	...	G..	...	...	...
321	#6883_YUCATAN_MX_97	...	..T	...	...	..A	...	...	...	...	...	...	..T	...	...	...	...	...	..T	...	..C	...	...	...	...	..T	...	...	...	...	...	...	...	...	...	..T	...	...	...	...	...	...	...	..T	...	G..	...	...	...
322	#6889_QUINTANA_ROO_MX_97	...	..T	...	...	..A	...	...	...	...	...	...	..T	...	...	...	...	...	..T	...	..C	...	...	...	...	..T	...	...	...	...	...	...	...	...	...	..T	...	...	...	...	...	...	...	..T	...	G..	...	...	...
323	#6584_YUCATAN_MX_96	...	..T	...	...	..A	...	...	...	...	...	...	..T	...	...	...	...	...	..T	...	..C	...	...	...	...	..T	...	...	...	...	...	...	...	...	...	..T	...	...	...	...	...	...	...	..T	...	G..	...	...	...
324	#MX_00_OAXACA	...	..T	...	...	..A	...	...	...	...	...	...	..T	...	...	...	...	...	..T	...	..C	...	...	...	...	..T	...	...	...	...	...	...	...	...	...	..T	...	...	...	...	...	...	...	..T	...	G..	...	...	...
325	#MEX6097_95	...	..T	...	...	..A	...	...	...	...	...	...	..T	...	...	...	...	...	..T	...	..C	...	...	...	...	..T	...	...	...	...	...	...	...	...	...	..T	...	...	...	...	...	...	...	..T	...	G..	...	...	...
326	#4841_YUCATAN_MX_95	...	..T	...	...	..A	...	...	...	...	...	...	..T	...	...	...	...	...	..T	...	..C	...	...	...	...	..T	...	...	...	...	...	...	...	...	...	..T	...	...	...	...	...	...	...	..T	...	G..	...	...	...
327	#PANAMA_94	...	..T	...	...	..A	...	...	...	...	...	...	..T	...	...	...	...	...	..T	...	..C	...	..G	...	...	..T	...	...	...	...	...	...	...	...	...	..T	...	...	...	...	...	...	...	..T	...	G..	...	...	...
328	#Nicaragua24_94	...	..T	...	...	..A	...	...	...	...	...	...	..T	...	...	...	...	..A	..T	...	..C	...	...	...	...	..T	...	...	...	...	...	...	...	...	...	..T	...	...	...	...	...	...	...	..T	...	G..	...	...	...
329	#D3_SG_05K3325DK1_2005	...	...	..T	...	..A	...	...	...	...	...	...	..T	...	...	...	...	...	...	...	..C	...	..T	...	...	..T	..A	...	...	...	...	...	...	...	...	..T	...	...	...	...	...	...	..C	..T	...	G..	...	...	...
330	#D3_SG_05K3912DK1_2005	...	...	..T	...	..A	...	...	...	...	...	...	..T	...	...	...	...	...	...	...	..C	...	..T	...	...	..T	...	...	...	...	...	...	...	...	...	..T	...	...	...	...	...	...	..C	..T	...	G..	...	...	...
331	#D3_SG_05K3329DK1_2005	...	...	..T	...	..A	...	...	...	...	...	...	..T	...	...	...	...	...	...	...	..C	...	..T	...	...	..T	...	...	...	...	...	...	...	...	...	..T	...	...	...	...	...	...	..C	..T	...	G..	...	...	...
332	#D3_SG_05K3887DK1_2005	...	...	..T	...	..A	...	...	...	...	...	...	..T	...	...	...	...	...	...	...	..C	...	..T	...	...	..T	..A	...	...	...	...	...	...	...	...	..T	...	...	...	...	...	...	..C	..T	...	G..	...	...	...
333	#D3_SG_05K2406DK1_2005	...	...	..T	...	..A	...	...	...	...	...	...	..T	...	...	...	...	...	...	...	..C	..T	..T	...	...	..T	...	...	...	...	...	...	...	...	...	..T	...	...	...	...	...	...	..C	..T	...	G..	...	...	...
334	#D3_SG_05K3927DK1_2005	...	...	..T	...	..A	...	...	...	...	...	...	..T	...	...	...	...	...	...	...	..C	...	..T	...	...	..T	...	...	...	...	...	...	...	...	...	..T	...	...	...	...	...	...	..C	..T	...	G..	...	...	...
335	#D3_SG_SS710_2004	...	...	..T	...	..A	...	...	...	...	...	...	..T	...	...	...	...	...	...	...	..C	...	..T	...	...	..T	...	...	...	...	...	...	...	...	...	..T	...	...	...	...	...	...	..C	..T	...	G..	...	...	...
336	#D3_SG_05K3913DK1_2005	...	...	..T	...	..A	...	...	...	...	...	...	..T	...	...	...	...	...	...	...	..C	...	..T	...	...	..T	...	...	...	...	...	...	...	...	...	..T	...	...	...	...	...	...	..C	..T	...	G..	...	...	...
337	#D3_SG_05K3316DK1_2005	...	...	..T	...	..A	...	...	...	...	...	...	..T	...	...	...	...	...	...	...	..C	...	..T	...	...	..T	...	...	...	...	...	...	...	...	...	..T	...	...	...	...	...	...	..C	..T	...	G..	...	...	...
338	#D3_SG_05K2918DK1_2005	...	...	..T	...	..A	...	...	...	...	...	...	..T	...	...	...	...	...	...	...	..C	...	..T	...	...	..T	...	...	...	...	...	...	...	...	...	..T	...	...	...	...	...	...	..C	..T	...	G..	...	...	...
339	#D3_SG_05K2933DK1_2005	...	...	..T	...	..A	...	...	...	...	...	...	..T	...	...	...	...	...	...	...	..C	...	..T	...	...	..T	...	...	...	...	...	...	...	...	...	..T	...	...	...	...	...	...	..C	..T	...	G..	...	...	...
340	#D3_SG_05K791DK1_2005	...	...	..T	...	..A	...	...	...	...	...	...	..T	...	...	...	...	...	...	...	..C	...	..T	...	...	..T	...	...	...	...	...	...	...	...	...	..T	...	...	...	...	...	...	..C	..T	...	G..	...	...	...
341	#D3_SG_05K802DK1_2005	...	...	..T	...	..A	...	...	...	...	...	...	..T	...	...	...	...	...	...	...	..C	...	..T	...	...	..T	...	...	...	...	...	...	...	...	...	..T	...	...	...	...	...	...	..C	..T	...	G..	...	...	...
342	#D3_SG_05K3312DK1_2005	...	...	..T	...	..A	...	...	...	...	...	...	..T	...	...	...	...	...	...	...	..C	...	..T	...	...	..T	...	...	...	...	...	...	...	...	...	..T	...	...	...	...	...	...	..C	..T	...	G..	...	...	...
343	#D3_SG_05K4648DK1_2005	...	...	..T	...	..A	...	...	...	...	...	...	..T	...	...	...	...	...	...	...	..C	...	..T	...	...	..T	...	...	...	...	...	...	...	...	...	..T	...	...	...	...	...	...	..C	..T	...	G..	...	...	...
344	#D3_SG_05K2418DK1_2005	...	...	..T	...	..A	...	...	...	...	...	...	..T	...	...	...	...	...	...	...	..C	...	..T	...	...	..T	...	...	...	...	...	...	...	...	...	..T	...	...	...	...	...	...	..C	..T	...	G..	...	...	...
345	#D3_SG_05K2899DK1_2005	...	...	..T	...	..A	...	...	...	...	...	...	..T	...	...	...	...	...	...	...	..C	...	..T	...	...	..T	...	...	...	...	...	...	...	...	...	..T	...	...	...	...	...	...	..C	..T	...	G..	...	...	...
346	#D3_SG_05K3923DK1_2005	...	...	..T	...	..A	...	...	...	...	...	...	..T	...	...	...	...	...	...	...	..C	...	..T	...	...	..T	...	...	...	...	...	...	...	...	...	..T	...	...	...	...	...	...	..C	..T	...	G..	...	...	...
347	#Singapore	...	...	..T	...	..A	...	...	...	...	...	...	..T	...	...	...	...	...	...	...	..C	...	..T	...	...	..T	...	...	...	...	...	...	...	...	...	..T	...	...	...	...	...	...	..C	..T	...	G..	...	...	...
348	#SriLan_99_9912a	...	...	..T	...	..A	...	...	...	...	...	...	..T	...	...	...	...	...	...	...	..C	...	..T	...	...	..T	...	...	...	...	...	...	...	...	...	..T	...	...	...	...	...	...	..C	..T	...	G..	...	...	...
349	#99TW628_99	...	...	..T	...	..A	...	...	...	...	...	...	..T	...	...	...	...	...	...	...	..C	...	..T	...	...	..T	...	...	...	...	...	...	...	...	...	..T	...	...	...	...	...	...	..C	..T	...	G..	...	...	...
350	#D3_H_IMTSSA_SRI_2000_1266	...	...	..T	...	..A	...	...	...	...	...	...	..T	..T	...	...	...	...	...	...	..C	...	..T	...	...	..T	...	...	...	...	...	...	...	...	...	..T	...	...	...	...	...	...	..C	..T	...	G..	...	...	...
351	#Srilanka_81	...	..T	...	...	..A	...	...	...	...	...	...	..T	...	...	...	...	...	...	...	..C	...	...	...	...	..T	...	...	...	...	...	...	...	...	...	..T	...	...	...	...	...	...	...	..T	...	G..	...	...	...
352	#Srilanka_85	...	..T	...	...	..A	...	...	...	...	...	...	..T	...	...	...	...	...	...	...	..C	...	...	...	...	..T	...	...	...	...	...	...	...	...	...	..T	...	...	...	...	...	...	...	..T	...	G..	...	...	.C.
353	#Samoa_86	...	..T	...	...	..A	...	...	...	...	...	...	..T	...	...	...	...	...	...	...	..C	...	...	...	...	..T	...	...	...	..A	...	...	...	...	...	..T	...	...	...	...	...	...	...	..T	...	G..	...	...	.C.
354	#India_84	...	..T	...	...	..A	...	...	...	...	...	...	..T	...	...	...	...	...	...	...	..C	...	...	...	...	...	...	...	...	...	...	...	...	...	...	..T	...	...	...	...	...	...	...	..T	...	G..	...	...	...
355	#Srilanka_89	...	..T	...	...	..A	...	...	...	...	...	...	..T	...	...	...	...	...	...	...	..C	...	...	...	...	..T	...	...	...	...	...	...	...	...	...	..T	...	...	...	...	...	...	...	..T	...	G..	...	...	...
356	#Srilanka_91	...	..T	...	...	..A	...	...	...	...	...	...	..T	...	...	...	...	...	...	...	..C	...	...	...	...	..T	...	...	...	...	...	...	...	...	...	..T	...	...	...	...	...	...	...	..T	...	G..	...	...	...
357	#Ja_00_28_1HuNIID_00	...	..T	...	...	..A	...	...	...	...	...	...	..T	...	...	...	...	...	...	...	..C	...	...	...	...	..T	...	...	...	...	...	...	..C	...	...	..T	...	...	...	...	...	...	...	..T	...	G..	...	...	...
358	#SOMALIA_93_S142	...	..T	...	...	..A	...	...	...	...	...	...	..T	..T	...	...	...	...	...	...	..C	...	...	...	...	..T	...	...	...	...	...	...	...	...	...	..T	...	...	...	...	...	...	...	..T	...	G..	...	...	...
359	#PtoRico_77_1339	...	..T	...	..A	...	...	...	.T.	...	...	...	..T	...	...	...	...	..A	..T	...	...	...	...	...	...	...	...	...	..A	...	...	...	..C	...	...	..T	...	...	...	...	...	...	...	...	..T	G.G	...	...	.C.
360	#PtoRico_63_BS_PRico63	...	..T	...	..A	...	...	...	...	...	...	...	..T	...	..C	..T	...	...	..T	...	...	...	...	..A	...	...	...	...	..A	...	...	...	..C	...	...	..T	...	...	...	...	...	...	...	...	..T	G.G	...	...	.C.
361	#Tahiti_65	...	..T	...	..A	...	...	...	...	...	...	...	..T	...	..C	..T	...	...	..T	...	...	...	...	..A	...	...	...	...	..A	...	...	...	..C	...	...	..T	...	...	...	...	...	...	...	...	..T	G.G	...	...	.C.
[truncated: 113 more columns]

## Sheet: Amoniacid
Position of Aminoacids	1-10	11-20	21-30	31-40	41-50	51-60	61-70	71-80	81-90	91-100	101-110	111-120	121-130	131-140	141-150	151-160	161-170	171-180	181-190	191-200	201-210	211-220	221-230	231-240	241-250	251-260	261-270	271-280	281-290	291-300	301-310	311-320	321-330	331-340	341-350	351-360	361-370	371-380	381-390	391-400	401-410	411-420	421-430	431-440	441-450	451-460	461-470	471-480	481-490
#In_98901437_DSS_DV_3_98	MRCVGVGNRD	FVEGLSGATW	VDVVLEHGGC	VTTMAKNKPT	LDIELQKTEA	TQLATLRKLC	IEGKITNVTT	DSRCPTQGEA	ILPEEQDQNY	VCKHTYVDRG	WGNGCGLFGK	GSLVTCAKFQ	CLELIEGKVV	QHENLKYTVI	ITVHTGDQHQ	VGNETQGVTA	EITPQASTVE	AILPEYGTLG	LECSPRTGLD	FNEMILLTMK	NKAWMVHRQW	FFDLPLPWTS	GATTETPTWN	KKELLVTFKN	AHAKKQEVVV	LGSQEGAMHT	ALTGATEIQT	SGGTSIFAGH	LKCRLKMDKL	ELKGMSYAMC	SNAFVLKKEV	SETQHGTILI	KVEYKGEDAP	CKIPFSTEDG	QGKAHNGRLI	TANPVVTKKE	EPVNIEAEPP	FGESNIIIGI	GDKALKINWY	KKGSSIGKMF	EATARGARRM	AILGDTAWDF	GSVGGVLNSL	GKMVHQIFGS	AYTALFSGVS	WIMKIGIGVL	LTWIGLNSKN	TSMSFSCIVI	GIITLYLGAV
#In_98901517_DHF_DV_3_98	..........	..........	..........	..........	..........	..........	..........	..........	..........	..........	..........	..........	..........	..........	..........	..........	..........	..........	..........	..........	..........	..........	..........	..........	..........	..........	..........	..........	..........	..........	..........	..........	..........	..........	..........	..........	..........	..........	..........	..........	..........	..........	..........	..........	..........	..........	..........	..........	..........
#NAMRU_2_98901413	..........	..........	..........	..........	..........	..........	..........	..........	..........	..........	..........	..........	..........	..........	..........	..........	..........	..........	..........	..........	..........	..........	..........	..........	..........	..........	..........	..........	..........	..........	..........	..........	..........	..........	..........	..........	..........	..........	..........	..........	..........	..........	..........	..........	..........	..........	..........	..........	..........
#In_den3_98	..........	..........	..........	..........	..........	..........	..........	..........	..........	..........	..........	..........	..........	..........	..........	..........	..........	..........	..........	..........	..........	..........	..........	..........	..........	..........	..........	..........	..........	..........	..........	..........	..........	..........	..........	..........	..........	..........	..........	..........	..........	..........	..........	..........	..........	..........	..........	..........	..........
#In_FW01_04	..........	..........	..........	..........	..........	..........	..........	..........	..........	..........	..........	..........	..........	..........	..........	..........	..........	..........	..........	..........	..........	..........	..........	..........	..........	..........	..........	..........	..........	..........	..........	..........	..........	..........	..........	..........	..........	..........	..........	..........	..........	..........	..........	..........	..........	..........	..........	..........	..........
#Indo0312a_Tw	..........	..........	..........	..........	..........	..........	..........	..........	..........	..........	..........	..........	..........	..........	..........	..........	..........	..........	..........	..........	..........	..........	..........	..........	..........	..........	..........	..........	..........	..........	..........	..........	..........	....L.....	..........	..........	..........	..........	..........	..........	..........	..........	..........	..........	..........	..........	..........	..........	..........
#In_KJ46_04	..........	..........	..........	..........	..........	..........	..........	..........	..........	..R.......	..........	..........	..........	..........	..........	..........	..........	..........	..........	..........	..........	..........	..........	..........	..........	..........	..........	..........	..........	..........	..........	..........	..........	..........	...V......	..........	..........	..........	..........	..........	..........	..........	..........	..........	..........	..........	..........	..........	..........
#In_KJ71_04	..........	..........	..........	..........	..........	..........	..........	..........	..........	..........	..........	..........	..........	..........	..........	..........	..........	..........	..........	..........	..........	..........	..........	..........	..........	..........	..........	..........	..........	..........	..........	..........	..........	..........	..........	..........	..........	..........	..........	..........	..........	..........	..........	..........	..........	..........	..........	..........	..........
#In_PH86_04	..........	..........	..........	..........	..........	..........	..........	..........	..........	..........	..........	..........	..........	..........	..........	..........	..........	..........	..........	..........	..........	..........	..........	..........	..........	..........	..........	..........	..........	..........	..........	..........	..........	..........	..........	..........	..........	..........	..........	..........	..........	..........	..........	..........	....I.....	..........	..........	..........	..........
#In_PI64_04	..........	..........	..........	..........	..........	..........	..........	..........	..........	..........	..........	..........	..........	..........	..........	..........	..........	..........	..........	..........	..........	..........	..........	..........	..........	..........	..........	..........	..........	..........	..........	..........	..........	..........	..........	..........	..........	..........	..........	..........	..........	..........	..........	..........	..........	..........	..........	..........	..........
#Indo0508a_Tw	..........	..........	..........	..........	..........	..........	.....?....	..........	..........	..........	..........	..........	..........	..........	..........	..........	..........	..........	..........	..........	..........	..........	..........	..........	..........	..........	..........	..........	..........	..........	..........	..........	..........	..........	..........	..........	..........	..........	..........	..........	..........	..........	..........	..........	..........	..........	..........	..........	..........
#In_FW06_04	..........	..........	..........	..........	..........	..........	..........	..........	..........	..........	..........	..........	..........	..........	..........	..........	..........	..........	..........	..........	..........	..........	..........	..........	..........	..........	..........	..........	..........	..........	..........	..........	..........	..........	..Q.......	..........	........S.	..........	..........	..........	..........	..........	..........	..........	..........	..........	..........	..........	..........
#In_KJ30i_04	..........	..........	..........	..........	..........	..........	..........	..........	..........	..........	..........	..........	..........	..........	..........	..........	..........	..........	..........	..........	..........	..........	..........	..........	..........	..........	..........	..........	..........	..........	..........	..........	..........	..........	..........	..........	..........	..........	..........	..........	..........	..........	..........	..........	..........	..........	..........	..........	..........
#In_TB55i_04	..........	..........	..........	..........	..........	..........	..........	..........	..........	..........	..........	..........	..........	..........	..........	..........	..........	..........	..........	..........	..........	..........	..........	..........	..........	..........	..........	..........	..........	..........	..........	..........	..........	..........	..........	..........	..........	..........	..........	..........	..........	..........	..........	..........	..........	..........	..........	..........	..........
#In_TB16_04	..........	..........	..........	..........	..........	..........	..........	..........	..........	..........	..........	..........	..........	..........	..........	..........	..........	..........	..........	..........	..........	..........	..........	..........	..........	..........	..........	..........	..........	..........	..........	..........	..........	..........	..........	..........	..........	..........	..........	..........	..........	..........	..........	..........	..........	..........	..........	..........	..........
#NAMRU_2_98901620	..........	..........	..........	..........	..........	..........	..........	..........	..........	..........	..........	..........	..........	..........	..........	..........	..........	..........	..........	..........	..........	..........	..........	..........	..........	..........	..........	..........	..........	..........	..........	..........	..........	..........	..........	..........	..........	..........	..........	..........	..........	..........	..........	..........	..........	..........	..........	..........	..........
#In_98901403_DSS_DV_3_98	..........	..........	..........	..........	..........	..........	..........	..........	..........	..........	..........	..........	..........	..........	..........	..........	..........	..........	..........	..........	..........	..........	..........	..........	..........	..........	..........	..........	..........	..........	..........	..........	..........	..........	..........	..........	..........	..........	..........	..........	..........	..........	..........	..........	..........	..........	..........	..........	..........
#ET_D3_Hu_Indonesia_NIID02_2005	..........	..........	..........	..........	..........	..........	..........	..........	..........	..........	..........	..........	..........	.........S	..........	..........	..........	..........	..........	..........	..........	..........	..........	..........	..........	..........	..........	..........	..........	..........	..........	.......V..	..........	..........	..........	..........	..........	..........	..........	........I.	..........	..........	..........	..........	..........	..........	..........	..........	..........
#Indo9804a_Tw	..........	..........	..........	..........	..........	..........	..........	..........	..........	..........	..........	..........	..........	..........	.......R..	..........	..........	..........	..........	..........	..........	..........	..........	..........	..........	..........	..........	..........	..........	..........	..........	.......V..	..........	..........	..........	..........	..........	..........	..........	..........	..........	..........	..........	..........	..........	..........	..........	..........	..........
#In_BA51_04	..........	..........	..........	..........	..........	..........	..........	..........	..........	..........	..........	..........	...S......	..........	..........	..........	..........	..........	..........	..........	..........	..........	..........	..........	..........	..........	..........	..........	..........	..........	..........	..........	..........	..........	..........	..........	..........	..........	..R.......	..........	..........	..........	..........	..........	..........	..........	..........	..........	..........
#ET_SV0194_05	..........	..........	..........	..........	..........	..........	..........	..........	..........	..........	..........	..........	...S......	..........	..........	..........	..........	.V........	..........	..........	..........	..........	..........	..........	..........	..........	..........	..........	..........	..........	..........	..........	..........	..........	..........	..........	..........	..........	..........	..........	..........	..........	..........	..........	..........	..........	..........	..........	..........
#ET_SV0171_05	..........	..........	..........	..........	..........	..........	..........	..........	..........	..........	..........	..........	...S......	..........	..........	..........	..........	.V........	..........	..........	..........	..........	..........	..........	..........	..........	..........	..........	..........	..........	..........	..........	..........	..........	..........	..........	..........	..........	..........	..........	..........	..........	..........	..........	..........	..........	..........	..........	..........
#ET_D3_Hu_TL018NIID_2005	..........	..........	..........	..........	..........	..........	..........	..........	..........	..........	..........	..........	...S......	..........	..........	..........	..........	.V........	..........	..........	..........	..........	..........	..........	..........	..........	..........	.....V....	..........	..........	..........	..........	..........	..........	..........	..........	..........	..........	..........	..........	..........	..........	..........	..........	..........	..........	..........	..........	..........
#ET_SV0160_05	..........	..........	..........	..........	..........	..........	..........	..........	..........	..........	..........	..........	...S......	..........	..........	..........	..........	.V........	..........	..........	..........	..........	..........	..........	..........	..........	..........	..........	..........	..........	..........	..........	..........	..........	..........	..........	..........	..........	..........	..........	..........	..........	..........	..........	..........	..........	..........	..........	..........
#ET_SV0186_05	..........	..........	..........	..........	..........	..........	..........	..........	..........	..........	..........	..........	...S......	..........	..........	..........	..........	.V........	..........	..........	..........	..........	..........	..........	..........	..........	..........	..........	..........	..........	..........	..........	..........	..........	..........	..........	..........	..........	..........	..........	..........	..........	..........	..........	..........	..........	..........	..........	..........
#ET_SV0177_05	..........	..........	..........	..........	..........	..........	..........	..........	..........	..........	..........	..........	...S......	..........	..........	..........	..........	.V........	..........	..........	..........	..........	..........	..........	..........	..........	..........	..........	..........	..........	..........	..........	..........	..........	..........	..........	..........	..........	..........	..........	..........	..........	..........	..........	..........	..........	..........	..........	..........
#ET_D3_Hu_TL129NIID_2005	..........	..........	..........	..........	..........	..........	..........	..........	..........	..........	..........	..........	...S......	..........	..........	..........	..........	.V........	..........	..........	..........	..........	..........	..........	..........	..........	..........	..........	..........	..........	..........	..........	..........	..........	..........	..........	..........	..........	..........	..........	..........	..........	..........	..........	..........	..........	..........	..........	..........
#ET_SV0193_05	..........	..........	..........	..........	..........	..........	..........	..........	..........	..........	..........	..........	...S......	..........	..........	..........	..........	.V........	..........	..........	..........	..........	..........	..........	..........	..........	..........	..........	..........	..........	..........	..........	..........	..........	..........	..........	..........	..........	..........	..........	..........	..........	..........	..........	..........	..........	..........	..........	..........
#ET_D3_Hu_TL109NIID_2005	..........	..........	..........	..........	..........	..........	..........	..........	..........	..........	..........	..........	...S......	..........	..........	..........	..........	.V........	..........	..........	..........	..........	..........	..........	..........	..........	..........	..........	..........	..........	..........	..........	..........	..........	..........	..........	..........	..........	..........	..........	..........	..........	..........	..........	..........	..........	..........	..........	..........
#ET_D3_Hu_OPD007NIID_2005	..........	..........	..........	..........	..........	..........	..........	..........	..........	..........	..........	..........	...S......	..........	..........	..........	..........	.V........	..........	..........	..........	..........	..........	..........	..........	..........	..........	..........	..........	..........	..........	..........	..........	..........	..........	..........	.S........	..........	..........	..........	..........	..........	..........	..........	..........	..........	..........	..........	..........
#ET_SV0153_05	..........	..........	..........	..........	..........	..........	..........	..........	..........	..........	..........	..........	...S......	..........	..........	..........	..........	.V........	..........	..........	..........	..........	..........	..........	..........	..........	..........	..........	..........	..........	..........	..........	..........	..........	..........	..........	..........	..........	..........	..........	..........	..........	..........	..........	..........	..........	..........	..........	..........
#ET_SV0174_05	..........	..........	..........	..........	..........	..........	..........	..........	..........	..........	..........	..........	...S......	..........	..........	..........	..........	.V........	..........	..........	..........	..........	..........	..........	..........	..........	..........	..........	..........	..........	..........	..........	..........	..........	..........	..........	..........	..........	..........	..........	..........	..........	..........	..........	..........	..........	..........	..........	..........
#ET_D3_Hu_TL029NIID_2005	..........	..........	..........	..........	..........	..........	..........	..........	..........	..........	..........	..........	...S......	..........	..........	..........	..........	.V........	..........	..........	..........	..........	..........	..........	..........	..........	..........	..........	..........	..........	..........	..........	..........	..........	..........	..........	..........	..........	..........	..........	..........	..........	..........	..........	..........	..........	..........	..........	..........
#ET209_00	..........	..........	..........	..........	..........	..........	..........	..........	..........	..........	..........	..........	...S......	..........	..........	..........	..........	.V........	..........	..........	..........	..........	..........	..........	..........	..........	..........	..........	..........	..........	..........	..........	..........	..........	..........	..........	..........	..........	..........	..........	..........	..........	..........	..........	..........	..........	..........	..........	..........
#ET_D3_Hu_Indonesia_NIID01_2005	..........	..........	..........	..........	..........	..........	..........	..........	..........	..........	..........	..........	...S......	..........	..........	..........	..........	..........	..........	..........	..........	..........	..........	..........	..........	..........	..........	..........	........R.	..........	L.........	..........	..........	..........	..........	..........	..........	......V..V	..........	..........	..........	..........	..........	..........	..........	..........	..........	..........	..........
#ET_D3_Hu_Indonesia_NIID04_2005	..........	..........	..........	..........	..........	..........	..........	..........	..........	..........	..........	..........	...F......	..........	..........	..........	..........	..........	..........	..........	..........	..........	..........	..........	..........	..........	..........	..........	..........	..........	L.........	..........	..........	..........	..........	......A...	..........	......V...	..........	..........	..........	..........	..........	..........	..........	..........	..........	..........	..........
#In_den3_88	..........	..........	..........	..........	..........	..........	..........	..........	..........	..........	..........	..........	...S......	..........	..........	..........	..........	..........	..........	..........	..........	..........	..........	..........	..........	..........	..........	..........	..........	..........	L.........	..........	..........	..........	..........	..........	..........	......V...	..........	..........	..........	..........	..........	..........	..........	..........	..........	........A.	..........
#Indo9909a_Tw	..........	..........	..........	..........	..........	..........	..........	..........	..........	..........	..........	..........	...S......	..........	..........	..........	..........	..........	..........	..........	..........	..........	..........	..........	..........	..........	..........	..........	..........	..........	L.........	..........	..........	..........	..........	..........	..I.......	......V...	..........	..........	..........	..........	..........	..........	..........	..........	..........	..........	..........
#Indo85	..........	..........	..........	..........	..........	..........	..........	..........	..........	..........	..........	..........	...S......	..........	..........	..........	..........	..........	..........	..........	..........	..........	..........	..........	..........	..........	..........	..........	..........	..........	L.........	..........	..........	..........	..........	..........	..........	......V..T	..........	..........	..........	..........	..........	..........	..........	..........	..........	..........	..........
#Indo9108a_Tw	..........	..........	..........	..........	..........	..........	..........	..........	..........	..........	..........	..........	...S......	..........	..........	..........	..........	..........	..........	..........	..........	..........	..........	..........	..........	..........	..........	..........	..........	..........	L.........	..........	..........	..........	..........	..........	..........	......V...	..........	..........	..........	..........	..........	..........	..........	.V........	..........	..........	..........
#Thail_D88_303_88	..........	..........	..........	..........	..........	..........	..........	..........	..........	..........	..........	..........	...S......	..........	..........	..........	..........	..........	..........	..........	..........	..........	..........	..........	..........	..........	..........	..........	..........	..........	L.........	..........	..........	..........	..........	......I...	..........	......V...	..........	..........	..........	..........	..........	..........	..........	..........	..........	..........	..........
#In_98902890_DF_DV_3_98	..........	..........	..........	..........	..........	..........	..........	..........	..........	..........	..........	..........	...S......	..........	..........	..........	..........	..........	..........	..........	..........	..........	..........	..........	..........	..........	..........	..........	..........	..........	L.........	..........	..........	..........	..........	..........	..........	......V...	..........	..........	..........	..........	..........	..........	..........	..........	..........	..........	..........
#Malasya_74	..........	..........	..........	..........	..........	..........	..........	..........	..........	..........	..........	..........	...S......	..........	..........	..........	..........	..........	..........	..........	..........	..........	..........	..........	..........	..........	..........	..........	..........	..........	L.........	..........	..........	..........	..........	..........	...S......	......V...	..........	..........	..........	..........	..........	..........	..........	..........	..........	..........	..........
#PF92_2986_92	..........	..........	..........	..........	..........	..........	..........	..........	..........	..........	..........	..........	...S....A.	..........	..........	..........	..........	..........	..........	..........	..........	..........	..........	..........	..........	..........	..........	..........	..........	..........	L.........	..........	..........	..........	..........	....I.....	..........	......V...	..........	..........	..........	..........	..........	..........	..........	..........	..........	..........	..........
#PF92_4190_92	..........	..........	..........	..........	..........	..........	..........	..........	..........	..........	..........	..........	...S....A.	..........	..........	..........	..........	..........	..........	..........	..........	..........	..........	..........	..........	..........	..........	..........	..........	..........	L.........	..........	..........	..........	..........	....I.....	..........	......V...	..........	..........	..........	..........	..........	..........	..........	..........	..........	..........	..........
#PF92_2956_92	..........	..........	..........	..........	..........	..........	..........	..........	..........	..........	..........	..........	...S....A.	.........T	..........	..........	..........	..........	..........	..........	..........	..........	..........	..........	..........	..........	..........	..........	..........	..........	L.........	..........	..........	..........	..........	....I.....	..........	......V...	..........	..........	..........	..........	..........	..........	..........	..........	..........	..........	..........
#PF89_320219_89	..........	..........	..........	..........	..........	..........	..........	..........	..........	..........	..........	..........	...S....A.	..........	..........	..........	..........	..........	..........	..........	..........	..........	..........	..........	..........	..........	..........	..........	..........	..........	L.........	..........	..........	..........	..........	....I.....	..........	......V...	..........	..........	..........	..........	..........	..........	..........	..........	..........	..........	..........
#PF94_136116_94	..........	..........	..........	..........	..........	..........	..........	..........	..........	..........	..........	..........	...S....A.	..........	..........	....M.....	..........	..........	..........	..........	..........	..........	..........	..........	..........	..........	..........	..........	..........	..........	L.........	..........	..........	..........	..........	....I.....	..........	......V...	..........	..........	..........	..........	..........	..........	..........	..........	..........	A.........	..........
#PF89_27643_89	..........	..........	..........	..........	..........	..........	..........	..........	..........	..........	..........	..........	...S....A.	..........	..........	..........	..........	..........	..........	..........	..........	..........	..........	..........	..........	..........	..........	..........	..........	..........	L.........	..........	..........	..........	..........	....I.....	..........	......V...	..........	..........	..........	..........	..........	..........	..........	..........	..........	..........	..........
#PF90_6056_90	..........	..........	..........	..........	..........	..........	...R......	..........	..........	..........	..........	..........	...S....A.	..........	..........	..S.......	..........	..........	..........	..........	..........	..........	..........	..........	..........	..........	..........	..........	..........	..........	L.........	..........	..........	..........	..........	....I.....	..........	......V...	..........	..........	..........	..........	..........	..........	..........	..........	..........	..........	..........
#PF90_3056_90	..........	..........	..........	..........	..........	..........	..........	..........	..........	..........	..........	..........	...S....A.	..........	..........	..........	..........	..........	..........	..........	..........	..........	..........	..........	..........	..........	..........	..........	..........	..........	L.........	..........	..........	..........	..........	....I.....	..........	......V...	..........	..........	..........	..........	..........	..........	..........	..........	..........	..........	..........
#PF90_3050_90	..........	..........	..........	..........	..........	..........	..........	..........	..........	..........	..........	..........	...S......	..........	..........	..........	..........	..........	..........	..........	..........	..........	..........	..........	..........	..........	..........	..........	..........	..........	L.........	..........	..........	..........	..........	....I.....	..........	......V...	..........	..........	..........	..........	..........	..........	..........	..........	..........	..........	..........
#Fiji_92	..........	..........	..........	..........	..........	..........	..........	..........	..........	..........	..........	..........	...S....A.	..........	..........	..........	..........	..........	..........	..........	..........	..........	..........	..........	..........	..........	..........	..........	..........	..........	L.........	..........	..........	..........	..........	....I.....	..........	......V...	..........	..........	..........	..........	..........	.E........	..........	..........	..........	..........	..........
#In_Sleman_78	..........	..........	..........	..........	..........	..........	..........	..........	.........H	..........	..........	..........	...S......	..........	..........	..........	..........	..........	..........	..........	..........	..........	..........	..........	..........	..........	..........	..........	..........	..........	L.........	..........	..........	..........	..........	..........	..........	......V...	..........	..........	..........	..........	..........	..........	..........	..........	..........	..........	..........
#Indo73	..........	..........	..........	..........	..........	..........	..........	..........	..........	..........	..........	..........	...S......	..........	..........	..........	..........	..........	..........	..........	..........	..........	..........	..........	..........	..........	..........	..........	..........	..........	L.........	..........	..........	..........	..........	..........	..........	......V...	..........	..........	..........	..........	..........	..........	..........	..........	..........	..........	..........
#Malasya_81	..........	..........	..........	..........	......R...	..........	..........	..........	..........	..........	..........	..........	...S......	..........	..........	..........	..........	..........	..........	..........	..........	..........	..........	..........	..........	..........	..........	..........	..........	..........	L.........	..........	..........	..........	..........	..........	..........	......V...	..........	..........	..........	..........	..........	..........	..........	..........	..........	..........	..........
#Philp_96_9609a_Tw	..........	..........	..........	..........	..........	..........	..........	..........	..........	..........	..........	..........	...S......	..........	..........	..........	..........	..........	..........	..........	..........	..........	..........	..........	..........	..........	..........	..........	..........	..........	L.........	..........	..........	..........	..........	..........	..........	......V...	..........	..........	..........	..........	..........	..........	..........	..........	..........	..........	..........
#Philp_98_9809a_Tw	..........	..........	..........	..........	..........	..........	..........	..........	..........	..........	..........	..........	...S......	..........	..........	..........	........A.	..........	..........	..........	..........	..........	..........	..........	..........	..........	..........	..........	..........	..........	L.........	..........	..........	..........	..........	..........	..........	......V...	..........	..........	..........	..........	..........	..........	..........	..........	..........	..........	..........
#95TW466_95	..........	..........	..........	..........	..........	..........	..........	..........	..........	..........	..........	..........	...S......	..........	..........	..........	..........	..........	..........	..........	..........	..........	..........	..........	..........	..........	..........	..........	..........	..........	L.........	..........	..........	.R........	..........	..........	..........	......V...	..........	..........	..........	..........	..........	..........	..........	..........	..........	..........	..........
#Tw_94_813KH9408a_Tw	..........	..........	..........	..........	..........	..........	..........	..........	..........	..........	..........	..........	...S......	..........	..........	..........	..........	..........	..........	..........	..........	..........	..........	..........	..........	..........	..........	..........	..........	..........	L.........	..........	..........	..........	..........	....M.....	..........	......V...	..........	..........	..........	..........	..........	..........	..........	..........	..........	..........	..........
#Tw_05_812KH0508a_Tw	..........	..........	..........	..........	..........	..........	..........	..........	T.........	..........	..........	..........	...S......	..........	..........	..........	..........	..........	..........	..........	..........	..........	..........	..........	..........	..........	..........	..........	..........	..........	L.........	..........	..........	..........	H.........	..........	..........	......V...	..........	..........	..........	..........	..........	..........	..........	..........	..........	..........	..........
#Philip_05_0508a_TW	..........	..........	..........	..........	..........	..........	..........	..........	T.........	..........	..........	..........	...S......	..........	..........	..........	..........	..........	..........	..........	..........	..........	..........	..........	..........	..........	..........	..........	..........	..........	L.........	..........	..........	..........	..........	..........	..........	......V...	..........	........I.	..........	..........	..........	..........	..........	..........	..........	..........	..........
#Philp_98_9808a_Tw	..........	..........	..........	..........	..........	..........	..........	..........	..........	..........	..........	..........	...S......	..........	..........	..........	..........	..........	..........	..........	..........	..........	..........	..........	..........	..........	..........	..........	..........	..........	L.........	..........	..........	..........	..........	..........	..........	......V...	..........	..........	..........	..........	..........	..........	..........	..........	..........	..........	..........
#Philp_97_9711a_Tw	..........	..........	..........	..........	..........	..........	..........	..........	..........	..........	..........	..........	...S......	.Y........	..........	..........	.......I..	..........	..........	..........	..........	..........	..........	..........	..........	..........	..........	..........	..........	..........	L.........	..........	..........	..........	..........	..........	..........	......V...	..........	..........	..........	..........	..........	..........	..........	..........	..........	..........	..........
#In_InJ_16_82	..........	..........	..........	..........	..........	..........	..........	..........	..........	..........	..........	..........	...S......	..........	..........	..........	..........	..........	..........	..........	..........	..........	..........	..........	..........	..........	..........	..........	..........	..........	L.........	..........	.......N..	..........	..........	..........	..........	......V...	..........	..........	..........	..........	..........	..........	..........	..........	..........	..........	........V.
#Indo78	..........	..........	..........	..........	..........	..........	..........	..........	..........	..........	..........	..........	...S......	..........	..........	..........	..........	..........	..........	..........	..........	..........	..........	..........	..........	..........	..........	..........	..........	..........	L.........	..........	..........	..........	..........	..........	..........	......V...	..........	..........	..........	..........	..........	..........	..........	..........	..........	..........	..........
#Taiwan_739079A	..........	..........	..........	..........	..........	..........	..........	..........	..........	..........	..........	..........	...S......	..........	..........	..........	..........	..........	..........	..........	....I.....	..........	..........	..........	..........	..........	..........	..........	..........	..........	L.........	..........	..........	..........	..........	..........	..........	......V...	..........	..........	..........	..........	..........	..........	..........	..........	..........	..........	..........
#Philip_83	..........	..........	..........	..........	..........	..........	..........	..........	..........	..........	..........	..........	...S......	..........	..........	..........	..........	..........	..........	....--....	..........	..........	..........	..........	..........	..........	..........	..........	..........	..........	L.........	..........	..........	..........	..........	..........	..........	......V...	..........	..........	..........	..........	..........	..........	..........	..........	..........	..........	..........
#M25277_DENSP5AA	..........	..........	..........	..........	..........	..........	.......I..	..........	..........	..........	..........	..........	...S......	..........	..........	..........	...S....A.	..........	..........	..........	..........	..........	....K.....	R.........	..........	..........	..........	..........	..........	K.........	L.T.......	..........	.......H..	..........	..........	..........	..........	......V..S	..........	R.........	..........	..........	..........	..........	..........	..........	..........	........A.	........V.
#M93130_strain_H87	..........	..........	..........	..........	..........	..........	.......I..	..........	..........	..........	..........	..........	...S......	..........	..........	..........	...S....A.	..........	..........	..........	..........	..........	....K.....	R.........	..........	..........	..........	..........	..........	K.........	L.T.......	..........	..........	..........	..........	..........	..........	......V...	..........	R.........	..........	..........	..........	..........	..........	..........	..........	........A.	........V.
#China_80_2	..........	..........	..........	..........	..........	..........	.......I..	..........	..........	..........	..........	..........	...S......	..........	..........	..........	...S....A.	..........	..........	..........	..........	..........	....K.....	R.........	..........	..........	..........	L.........	..........	..........	L.T.......	..........	..........	..........	..........	..........	..........	......V...	..........	R.........	..........	..........	..........	..........	..........	..........	..........	........A.	........V.
#BR_DEN3_RO1_02	..........	..........	..........	..........	..........	..........	.K.....I..	..........	..........	..........	..........	..........	..QS......	..........	..........	..........	...S....A.	..........	..........	..........	..........	..........	..........	R.........	..........	..........	..........	..........	..........	K.........	L.T.......	..........	..........	..........	..........	..........	..........	......V...	..........	R.........	..........	..........	..........	..........	..........	..........	..........	........A.	........V.
#BR_H87	..........	..........	..........	..........	..........	..........	.......I..	..........	..........	..........	..........	..........	...S......	..........	..........	..........	...S....A.	..........	..........	..........	..........	..........	..........	R.........	..........	..........	..........	..........	..........	K.........	L.T.......	..........	..........	..........	..........	..........	..........	......V...	..........	R.........	..........	..........	..........	..........	..........	..........	..........	........A.	........V.
#Philp_56_H87	..........	..........	..........	..........	..........	..........	.......I..	..........	..........	..........	..........	..........	...S......	..........	..........	..........	...S....A.	..........	..........	..........	..........	..........	..........	R.........	..........	..........	..........	..........	..........	K.........	L.T.......	..........	..........	..........	..........	..........	..........	......V...	..........	R.........	..........	..........	..........	..........	..........	..........	..........	........A.	........V.
#AJ563355	..........	..........	..........	..........	..........	..........	.......I..	..........	..........	..........	..........	..........	...S......	..........	..........	..........	...S....A.	....G.....	..........	..........	..........	..........	..........	RR........	..........	..........	..........	..........	..........	..........	L.T.......	.......L..	..........	..........	..........	..........	..........	......V...	..........	R.........	..........	..........	..........	..........	..........	..........	..........	........A.	........V.
#Ja_D3_73NIID_73	..........	..........	..........	..........	..........	..........	.......I..	..........	..........	..........	..........	..........	...S......	..........	..........	..........	........A.	..S.......	..........	..........	..........	..........	....K.....	R.........	..........	..........	..........	..........	..........	K.........	L.T.......	..........	..........	..........	..........	..........	..........	......V...	..........	R.........	..........	..........	..........	..........	..........	..........	..........	........A.	........V.
#VietN_BID_V1014_2006	..........	..........	..........	..........	..........	..........	.......I..	..........	..........	..........	..........	..........	...P......	.Y........	..........	...D.....V	..........	.V........	..........	..........	..........	..........	..........	R....T....	..........	..........	.........N	..........	..........	..........	L.T.......	..........	..........	..........	..........	..........	..........	......V...	..........	..........	..........	..........	..........	..........	..........	..........	..........	..........	..........
#TW_05_807KH0509a_Tw	..........	..........	..........	..........	..........	..........	.......I..	..........	..........	..........	..........	..........	...P......	.Y........	..........	...D.....V	..........	.V........	..........	..........	..........	..........	..........	R.........	..........	..........	.........N	..........	..........	..........	L.T.......	..........	..........	..........	..........	..........	..........	......V...	..........	..........	..........	..........	..........	..........	..........	..........	..........	..........	..........
#VietN_BID_V1018_2006	..........	..........	..........	.....R....	..........	..........	.......I..	..........	..........	..........	..........	..........	...P......	.Y........	..........	...D.....V	..........	.V........	..........	..........	..........	..........	..........	R.........	..........	..........	.........N	..........	..........	..........	L.T.......	..........	..........	..........	..........	..........	..........	......V...	..........	..........	..........	..........	..........	..........	..........	..........	..........	..........	..........
#VietN_BID_V1015_2006	..........	..........	..........	..........	..........	..........	.......I..	..........	..........	..........	..........	..........	...P......	.Y........	..........	...D.....V	..........	.V........	..........	..........	..........	..........	..........	R.........	..........	..........	.........N	..........	..........	..........	L.T.......	..........	..........	..........	..........	..........	..........	......V...	..........	..........	..........	..........	..........	..........	..........	..........	..........	..........	..........
#VietN_BID_V1017_2006	..........	..........	..........	..........	..........	..........	.......I..	..........	..........	..........	..........	..........	...P......	.Y........	..........	...D.....V	..........	.V........	..........	..........	..........	..........	..........	R.........	..........	..........	.........N	..........	..........	..........	L.T.......	..........	..........	..........	..........	..........	..........	......V...	..........	..........	..........	..........	..........	..........	..........	..........	..........	..........	..........
#VietN_BID_V1016_2006	..........	..........	..........	..........	..........	..........	.......I..	..........	..........	..........	..........	..........	...P......	.Y........	..........	...D.....V	..........	.V........	..........	..........	..........	..........	.T........	R.........	..........	..........	.........N	..........	..........	..........	L.T.......	..........	..........	..........	..........	..........	..........	......V...	..........	..........	..........	..........	..........	..........	..........	..........	..........	..........	..........
#Viet0310b_Tw	..........	..........	..........	..........	..........	..........	.......I..	..........	..........	..........	..........	..........	...P......	.Y........	..........	...D.....V	..........	.V........	..........	..........	..........	..........	..........	R.........	..........	..........	.........N	..........	..........	..........	L.T.......	..........	..........	..........	..........	..........	..........	......V...	..........	..........	.V........	..........	..........	..........	..........	..........	..........	..........	..........
#Viet0507a_Tw	..........	..........	..........	..........	..........	..........	.......I..	..........	..........	..........	..........	..........	...P......	.Y........	..........	...D.....V	..........	.V........	..........	..........	..........	..........	..........	R.........	..........	..........	.........N	..........	..........	..........	L.T.......	..........	..........	..........	..........	..........	..........	......V...	..........	..........	..........	..........	..........	..........	..........	..........	..........	..........	..........
#VietN_BID_V1009_2006	..........	..........	..........	..........	..........	..........	.......I..	..........	..........	..........	..........	..........	...P......	.Y........	..........	...D.....V	..........	.V........	..........	..........	..........	..........	..........	R.........	..........	..........	.........N	..........	..........	..........	L.T.......	..........	..........	..........	..........	..........	..........	......V...	..........	..........	..........	..........	..........	..........	..........	..........	..........	........A.	..........
#VietN_BID_V1011_2006	..........	..........	..........	..........	..........	..........	.......I..	..........	..........	..........	..........	..........	...P......	.Y........	..........	...D.....V	..........	.V........	..........	..........	..........	..........	..........	..........	..........	..........	.........N	..........	..........	..........	L.T.......	..........	..........	..........	..........	..........	..........	......V...	..........	..........	..........	..........	..........	..........	..........	..........	..........	..........	..........
#VietN_BID_V1012_2006	..........	..........	..........	..........	..........	..........	.......I..	..........	..........	..........	..........	..........	...P......	.Y........	..........	...D.....V	..........	.V........	..........	.T........	..........	..........	..........	R.........	..........	..........	.........N	..........	..........	..........	L.T.......	..........	..........	..........	..........	..........	..........	......V...	..........	..........	..........	..........	..........	..........	..........	..........	..........	..........	..........
#VietN_BID_V1008_2006	..........	..........	..........	..........	..........	..........	.......I..	..........	..........	..........	..........	..........	...P......	.Y........	..........	...D.....V	..........	.V........	..........	..........	..........	..........	..........	R.........	..........	..........	.........N	..........	..........	..........	LDT.......	..........	..........	..........	..........	..........	..........	......V...	..........	..........	..........	..........	..........	..........	..........	..........	..........	..........	..........
#Viet0409a_Tw	..........	..........	..........	..........	..........	..........	.......I..	..........	T.........	..........	..........	..........	...P......	.Y........	..........	...D.....V	..........	.V........	..........	..........	..........	..........	..........	R.........	..........	..........	.........N	..........	..........	..........	L.T.......	..........	..........	..........	..........	......A...	..........	......V...	..........	..........	..........	..........	..........	..........	..........	..........	..........	..........	..........
#VietN_BID_V1010_2006	..........	..........	..........	..........	..........	..........	.......I..	..........	T.........	..........	..........	..........	...P......	.Y........	..........	...D.....V	..........	.V........	..........	..........	..........	..........	..........	R.........	..........	..........	.........N	..........	..........	..........	L.T.......	..........	..........	..........	..........	..........	..........	......V...	..........	..........	....K.....	..........	..........	..........	..........	..........	..........	..........	..........
#Viet9809a_Tw	..........	..........	..........	..........	..........	..........	.......I..	..........	T.........	..........	..........	..........	...P......	.Y........	..........	...D.....V	..........	.V........	..........	..........	..........	..........	..........	R.........	..........	..........	.........N	..........	..........	..........	L.T.......	..........	..........	..........	..........	..........	..........	......V...	..........	..........	..........	..........	..........	..........	..........	..........	..........	..........	..........
#Viet9609a_Tw	..........	..........	..........	..........	..........	..........	.......I..	..........	T.........	..........	..........	..........	...P......	.Y........	..........	...D.....V	..........	.V........	..........	..........	..........	..........	..........	R.........	..........	..........	.........N	..........	..........	..........	L.T.......	..........	..........	..........	..........	..........	..........	......V...	..........	..........	..........	..........	..........	..........	..........	..........	..........	..........	..........
#VietN_BID_V1013_2006	..........	..........	..........	..........	..........	..........	.......I..	..........	T.........	..........	..........	..........	...P......	.Y........	..........	...D.....V	..........	.V.....I..	..........	..........	..........	..........	..........	R.........	..........	..........	.........N	..........	........R.	..........	L.T.......	..........	..........	..........	..........	..........	..........	......V...	..........	..........	..........	..........	..........	..........	..........	..........	..........	..........	..........
#ThD3_1959_01	..........	..........	..........	..........	..........	S.........	.......I..	..........	T.........	..........	..........	..........	...P......	.Y........	..........	...D....MV	..........	.V........	..........	..........	..........	..........	..........	R.........	..........	..........	.........N	..........	..........	..........	L.T.......	..........	..........	..........	..........	..........	..........	......V...	..........	..........	..........	..........	..........	..........	..........	..........	..........	..........	..........
#ThD3_0835_01	..........	..........	..........	..........	..........	S.........	.......I..	..........	T.........	..........	..........	..........	...P......	.Y........	..........	...D.....V	..........	.V........	..........	..........	..........	..........	..........	R.........	..........	..........	.........N	..........	..........	..........	L.T.......	..........	..........	..........	..........	..........	..........	......V...	..........	..........	..........	..........	..........	..........	..........	..........	..........	..........	..........
#ThD3_0377_98	..........	..........	..........	..........	..........	S.........	.......I..	..........	T.........	..........	..........	..........	...P......	.Y........	..........	...D.....V	..........	.V........	..........	..........	..........	..........	..........	R.........	..........	..........	.........N	..........	..........	..........	L.T.......	..........	..........	..........	..........	..........	..........	......V...	..........	..........	..........	..........	..........	..........	..........	..........	..........	..........	..........
#ThD3_0092_98	..........	..........	I.........	..........	..........	..........	.......I..	..........	T.........	..........	..........	..........	...P......	.Y........	..........	...D.....V	..........	.V........	..........	..........	..........	..........	..........	R.........	..........	..........	.........N	..........	..........	..........	L.T.......	..........	..........	..........	..........	..........	..........	......V...	..........	..........	..........	..........	..........	..........	..........	..........	..........	..........	..........
#ThD3_0058_97	..........	..........	..........	..........	..........	..........	.......I..	..........	T.........	..........	..........	..........	...P......	.Y........	..........	...D.....V	..........	.V........	..........	..........	..........	..........	..........	R.........	..........	..........	.........N	..........	..........	..........	L.T.......	..........	..........	..........	..........	..........	..........	......V...	..........	..........	..........	..........	..........	..........	..........	..........	..........	..........	..........
#ThD3_0115_99	..........	..........	..........	..........	..........	..........	.......I..	..........	T.........	..........	..........	..........	...P......	.Y........	..........	...D.....V	..........	.V........	..........	..........	.......K..	..........	..........	R.........	..........	..........	.........N	..........	..........	..........	L.T.......	..........	..........	..........	..........	..........	..........	......V...	..........	..........	..........	..........	..........	..........	..........	..........	..........	..........	..........
#ThD3_0595_99	..........	..........	..........	..........	..........	..........	.......I..	..........	T.........	..........	..........	..........	...P......	.Y........	..........	...D.....V	..........	.V........	..........	..........	..........	..........	..........	R.........	..........	..........	.........N	..........	..........	..........	L.T.......	..........	..........	..........	..........	..........	..........	......V...	..........	..........	..........	..........	..........	..........	..........	..........	..........	..........	..........
#ThD3_1017_00	..........	..........	..........	..........	..........	..........	.......I..	..........	T.........	..........	..........	..........	...P......	.Y........	..........	...D.....V	..........	.V........	..........	..........	..........	..........	..........	R.........	..........	..........	.........N	..........	..........	..........	L.T.......	..........	..........	..........	..........	..........	..........	......V...	..........	..........	..........	..........	..........	..........	..........	..........	..........	..........	..........
#Thail_03_0308a_Tw	..........	..........	..........	..........	.........V	..........	.......I..	..........	T.........	..........	..........	..........	...P......	.Y........	..........	...D.....V	..........	.V........	..........	..........	..........	..........	..........	R.........	..........	..........	.........N	..........	..........	..........	L.T.......	..........	..........	..........	..........	..........	..........	......V...	..........	..........	..........	..........	..........	..........	..........	..........	..........	..........	..........
#ThD3_0903_98	..........	..........	..........	..........	..........	..........	.......I..	..........	T.........	..........	..........	..........	...P......	.Y........	..........	...D.....V	..........	.V........	..........	..........	..........	..........	..........	R.........	..........	..........	.........N	..........	..........	..........	L.T.......	..........	..........	..........	..........	..........	..........	......V...	..........	..........	..........	..........	..........	..........	..........	..........	..........	..........	..........
#ThD3_0650_97	..........	..........	..........	..........	..........	..........	.......I..	..........	T.........	..........	..........	..........	...P......	.Y........	..........	...D.....V	..........	.V........	..........	..........	..........	..........	..........	R.........	..........	..........	.........N	....G.....	..........	..........	L.T.......	..........	..........	..........	..........	..........	..........	......V...	..........	..........	..........	..........	..........	..........	..........	..........	..........	..........	..........
#ThD3_1687_98	..........	..........	..........	..........	..........	..........	.......I..	..........	T.........	..........	..........	..........	...P......	.Y........	..........	...D.....V	..........	.V........	..........	..........	..........	..........	..........	R.........	..........	..........	.........N	..........	..........	..........	L.T.......	..........	..........	..........	..........	..........	..........	......V...	..........	..........	..........	..........	..........	..........	..........	..........	..........	..........	..........
#Thal_D93_044_93	..........	..........	..........	..........	..........	..........	.......I..	..........	..........	..........	..........	..........	...P......	.Y........	..........	...D.....V	..........	.V........	..........	..........	..........	..........	..........	R.........	..........	..........	.........N	..........	..........	..........	L.T.......	..........	..........	..........	..........	..........	..........	......V...	..........	..........	....K.....	..........	..........	..........	..........	..........	..........	..........	..........
#ThD3_0240_92	..........	..........	..........	..........	..........	..........	.......I..	..........	..........	..........	..........	..........	...P......	.Y........	..........	...D.....V	..........	.V........	..........	..........	..........	..........	..........	R.........	..........	..........	.........N	..........	..........	..........	L.T.......	..........	..........	..........	..........	..........	..........	......V...	..........	..........	..........	..........	..........	..........	..........	..........	..........	..........	..........
#Thail_D94_283_94	..........	..........	..........	..........	..........	..........	.......I..	..........	..........	..........	..........	..........	...P......	.Y........	..........	...D.....V	..........	.V........	..........	..........	..........	..........	..........	..........	..........	..........	.........N	..........	..........	..........	L.T.......	..........	..........	..........	..........	..........	..........	......V...	..........	..........	....K.....	...E......	..........	..........	..........	..........	..........	..........	..........
#Thail_D95_0014_95	..........	..........	..........	..........	..........	..........	.......I..	..........	..........	..........	..........	..........	...P......	.Y........	..........	...D.....V	..........	.V........	..........	..........	..........	..........	..........	R.........	..........	..........	.........N	..........	..........	..........	L.T.......	..........	..........	..........	..........	..........	..........	......V...	..........	..........	....K.....	..........	..........	..........	..........	..........	..........	..........	..........
#ThD3_0123_95	..........	..........	..........	..........	..........	..........	.......I..	..........	..........	..........	..........	..........	...P......	.Y........	..........	...D.....V	..........	.V........	..........	..........	..........	..........	..........	R.........	..........	..........	.........N	..........	..........	..........	L.T.......	..........	..........	..........	..........	..........	..........	......V...	..........	..........	..........	..........	..........	..........	..........	..........	..........	..........	..........
#Thail_D92_423_92	..........	..........	..........	..........	..........	..........	.......I..	..........	..........	..........	..........	..........	...P......	.Y........	..........	...D.....V	..........	.V........	..........	..........	..........	..........	..........	R.........	..........	..........	.........N	..........	..........	..........	L.T.......	..........	..........	..........	..........	..........	..........	......V...	..........	..........	..........	..........	..........	..........	..........	..........	..........	..........	..........
#ThD3_0989_00	..........	..........	..........	..........	..........	..........	.......I..	..........	..........	..........	..........	..........	...P......	.Y........	..........	...D.....V	..........	.V........	..........	..........	..........	..........	..........	R.........	..........	..........	.........N	..........	..........	..........	L.T.......	..........	..........	..........	..........	..........	..........	......V...	..........	..........	..........	..........	..........	..........	..........	..........	..........	..........	..........
#Ja_00_40_1HuNIID_00	..........	..........	..........	..........	..........	..........	.......I..	..........	..........	..........	..........	..........	...P......	.Y........	..........	...D.....V	..........	.V........	..........	..........	..........	..........	..........	R.........	..........	..........	.........N	..........	..........	..........	L.T.......	..........	..........	..........	..........	..........	..........	......V...	..........	..........	..........	..........	..........	..........	..........	..........	..........	..........	..........
#ThD3_0328_02	..........	..........	..........	..........	..........	..........	.......I..	..........	..........	..........	..........	..........	...P......	.Y........	..........	...D.....V	..........	.V........	..........	..........	..........	..........	..........	R.........	..........	..........	.........N	..........	..........	..........	L.T.......	..........	..........	..........	..........	..........	..........	......V...	..........	..........	..........	..........	..........	..........	..........	..........	..........	..........	..........
#ThD3_0723_99	..........	..........	..........	..........	..........	..........	.......I..	..........	..........	..........	..........	..........	...P......	.Y........	..........	...D.....V	..........	.V........	..........	..........	..........	..........	..........	R.........	..........	..........	.........N	..........	..........	..........	L.T.......	..........	..........	..........	..........	..........	..........	......V...	..........	..........	..........	..........	..........	..........	..........	..........	..........	..........	..........
#Thail_02_0211a_Tw	..........	..........	..........	..........	..........	..........	.......I..	..........	..........	..........	..........	..........	...P......	.Y........	..........	...D.....V	..........	.V........	..........	..........	..........	..........	..........	R.........	..........	..........	.........N	..........	..........	..........	L.T.......	..........	..........	..........	..........	..........	..........	......V...	..........	..........	..........	..........	..........	..........	..........	..........	..........	..........	..........
#ThD3_1094_01	..........	..........	..........	..........	..........	..........	.......I..	..........	..........	..........	..........	..........	...P......	.Y........	..........	...D.....V	..........	.V........	..........	..........	..........	..........	..........	R.........	..........	..........	.........N	..........	..........	..........	L.T.......	..........	..........	..........	..........	..........	..I.......	......V...	..........	..........	..........	..........	..........	..........	..........	..........	..........	..........	..........
#ThD3_1283_98	..........	..........	..........	..........	..........	..........	.......I..	..........	..........	..........	..........	..........	...P......	.Y........	..........	...D.....V	..........	.V........	..........	..........	..........	..........	..........	R.........	..........	..........	.........N	..........	..........	..........	L.T.......	..........	..........	..........	..........	..........	..........	......V...	..........	..........	..........	..........	..........	..........	..........	..........	..........	..........	..........
#ThD3_0343_98	..........	..........	..........	..........	..........	..........	.......I..	..........	..........	..........	..........	..........	...P......	.Y........	..........	...D.....V	..........	.V........	..........	..........	..........	..........	..........	R.........	..........	..........	.........N	..........	..........	..........	L.T.......	..........	..........	..........	..........	..........	..........	......V...	..........	..........	..........	..........	..........	..........	..........	..........	..........	..........	..........
#ThD3_0006_97	..........	..........	..........	..........	..........	..........	.......I..	..........	..........	..........	..........	..........	...P......	.Y........	..........	...D.....V	..........	.V........	..........	..........	..........	..........	..........	R.........	..........	..........	.........N	..........	..........	..........	L.T.......	..........	..........	..........	..........	..........	..........	......V...	..........	..........	..........	..........	..........	..........	..........	..........	..........	..........	..........
#ThD3_0411_97	..........	..........	..........	..........	..........	..........	.......I..	..........	..........	..........	..........	..........	...P......	.Y........	..........	...D.....V	..........	.V........	..........	..........	..........	..........	..........	R.........	..........	..........	.........N	..........	..........	..........	L.T.......	..........	..........	..........	..........	..........	..........	......V...	..........	..........	..........	..........	..........	..........	..........	..........	..........	..........	..........
#ThD3_1309_97	..........	..........	..........	..........	..........	..........	.......I..	..........	..........	..........	..........	..........	...P......	.Y........	..........	...D.....V	..........	.V........	..........	..........	..........	..........	..........	R.........	..........	..........	.........N	..........	..........	..........	L.T.......	..........	..........	..........	..........	..........	..........	......V...	..........	..........	..........	..........	..........	..........	..........	..........	..........	..........	..........
#Tw_98_701TN9811a	..........	..........	..........	..........	..........	..........	.......I..	..........	..........	..........	..........	..........	...P......	.Y........	..........	...D.....V	..........	.V........	..........	..........	..........	..........	..........	R.........	..........	..........	.........N	..........	..........	..........	L.T.......	..........	..........	..........	..........	..........	..........	......V...	..........	..........	..........	..........	..........	..........	..........	..........	..........	..........	..........
#98TWmosq_98	..........	..........	..........	..........	..........	..........	.......I..	..........	..........	..........	..........	..........	...P......	.Y........	..........	...D.....V	..........	.V........	..........	..........	..........	?.........	..........	R.........	..........	..........	.........N	..........	..........	..........	L.T.......	..........	..........	..........	..........	..........	..........	......V...	..........	..........	..........	..........	..........	..........	..........	..........	..........	..........	..........
#98TW368_98	..........	..........	..........	..........	..........	..........	.......I..	..........	..........	..........	..........	..........	...P......	.Y........	..........	...D.....V	..........	.V........	..........	..........	..........	..........	..........	R.........	..........	..........	.........N	..........	..........	..........	L.T.......	..........	..........	..........	..........	..........	..........	......V...	..........	..........	..........	..........	..........	..........	..........	..........	..........	..........	..........
#98TW407_98	..........	..........	..........	..........	..........	..........	.......I..	..........	..........	..........	..........	..........	...P......	.Y........	..........	...D.....V	..........	.V........	..........	..........	..........	..........	..........	R.........	..........	..........	V........N	..........	..........	..........	L.T.......	..........	..........	..........	..........	..........	..........	......V...	..........	..........	..........	..........	..........	..........	..........	..........	..........	..........	..........
#Thail_97_9709a_Tw	..........	..........	..........	..........	..........	..........	.......I..	..........	..........	..........	..........	..........	...P......	.Y........	..........	...D.....V	..........	.V........	..........	..........	..........	..........	..........	R.........	..........	..........	.........N	..........	........R.	..........	L.T.......	..........	..........	..........	..........	..........	..........	......V...	..........	..........	..........	..........	..........	..........	..........	..........	..........	..........	..........
#ThD3_0005_96	..........	..........	..........	..........	..........	..........	.......I..	..........	..........	..........	..........	..........	...P......	.Y........	..........	...D.....V	..........	.V........	..........	..........	..........	..........	..........	R.........	..........	..........	.........N	..........	..........	..........	L.T.......	..........	..........	..........	..........	..........	..........	......V...	..........	..........	..........	..........	..........	..........	..........	..........	..........	..........	..........
#Thail_98_9807a	..........	..........	..........	..........	..........	..........	.......I..	..........	..........	..........	..........	..........	...P......	.Y........	..........	...D.....V	..........	.V........	..........	..........	..........	..........	..........	R.........	..........	..........	.........N	..........	..........	..........	L.T.......	..........	..........	..........	..........	..........	..........	......V...	..........	..........	..........	..........	..........	..........	..........	..........	..........	..........	..........
#Ja_96_17_1HuNIID_96	..........	..........	..........	..........	..........	..........	.......I..	..........	..........	..........	..........	..........	...P......	.Y........	..........	...D.....V	..........	.V........	..........	..........	..........	..........	..........	R.........	..........	..........	.........N	..........	..........	..........	L.T.......	..........	..........	..........	..........	..........	..........	......V...	..........	..........	..........	..........	..........	..........	..........	..........	..........	..........	..........
#Thail_D96_330_96	..........	..........	..........	..........	..........	..........	.......I..	..........	..........	..........	..........	..........	...P......	.Y........	..........	...D.....V	..........	.V........	..........	..........	..........	..........	..........	R.........	..........	..........	.........N	..........	..........	..........	L.T.......	..........	..........	..........	..........	..........	..........	......V...	..........	..........	..........	..........	..........	..........	..........	..........	..........	..........	..........
#ThD3_0195_94	..........	..........	..........	..........	..........	..........	.......I..	..........	..........	..........	..........	..........	...P......	.Y........	..........	...D.....V	..........	.V........	..........	..........	..........	..........	..........	R.........	..........	..........	.........N	..........	..........	..........	L.T.......	..........	..........	..........	..........	..........	..........	......V...	..........	..........	..........	..........	..........	..........	..........	..........	..........	..........	..........
#Thail_D97_0144_97	..........	..........	..........	..........	..........	..........	.......I..	..........	..........	..........	..........	..........	...P......	.Y........	..........	...D.....V	..........	.V........	..........	..........	..........	..........	..........	R.........	..........	..........	.........N	..........	..........	..........	L.T.......	..........	..........	..........	..........	..........	..........	......V...	..........	..........	..........	..........	..........	..........	..........	........A.	..........	..........	..........
#ThD3_0546_98	..........	..........	..........	..........	..........	..........	.......I..	..........	..........	..........	..........	..........	...P......	.Y........	..........	...D.....V	..........	.V........	..........	..........	..........	..........	.....A....	R.........	..........	..........	.........N	..........	..........	..........	L.T.......	..........	..........	..........	..........	..........	..........	......V...	..........	..........	..........	..........	..........	..........	..........	........A.	..........	..........	..........
#Thail_C0360_94	..........	..........	..........	..........	..........	..........	.......I..	G.........	..........	..........	..........	..........	...P......	.Y........	........P.	...D.....V	..........	.V.L......	.K........	..........	T.........	..........	..........	R.........	..........	..........	.........N	..........	..........	..........	L.T.......	..........	..........	..........	..........	..........	..........	......V...	..........	..........	..........	..........	..........	..........	..........	..........	..........	..........	..........
#ThD3_0808_98	..........	..........	..........	..........	..........	..........	.......I..	..........	..........	..........	..........	..........	...P......	.Y........	..........	...D.....V	..........	.V........	..........	..........	..........	..........	..........	R.........	..........	..........	.........N	..........	..........	..........	L.T.......	..........	..........	..........	..........	..........	..........	......V...	..........	..........	..........	..........	..........	..........	..........	..........	..........	..........	..........
#ThD3_0514_98	..........	..........	..........	..........	..........	..........	.......I..	..........	..........	..........	..........	..........	...P......	.Y........	..........	...D.....V	..........	.V........	..........	..........	..........	..........	..........	R.........	..........	..........	.........N	..........	..........	..........	L.T.......	..........	........T.	..........	..........	..........	..........	......V...	..........	..........	..........	..........	..........	..........	..........	..........	..........	..........	..........
#ThD3_0436_97	..........	..........	..........	..........	..........	..........	.......I..	..........	..........	..........	..........	..........	...P......	.Y........	..........	...D.....V	..........	.V........	..........	..........	..........	..........	..........	R.........	..........	..........	.........N	..........	..........	..........	L.T.......	..........	..........	..........	..........	..........	..I.......	......V...	..........	..........	..........	..........	..........	..........	..........	..........	..........	..........	..........
#ThD3_1465_97	..........	..........	..........	..........	.........V	..........	.......I..	..........	..........	..........	..........	..........	...P......	..........	..........	...D.....V	..........	.V........	..........	..........	..........	..........	..........	R.........	..........	..........	.........N	..........	..........	..........	L.T.......	..........	..........	..........	..........	..........	..I.......	......V...	..........	..........	..........	..........	..........	..........	..........	..........	..........	..........	..........
#Thail_98_KPS_4_0657_207	..........	..........	..........	..........	..........	..........	.......I..	...R......	..........	..........	..........	..........	...P......	.Y........	..........	...D.....V	..........	.V........	..........	..........	..........	..........	..........	R.........	..........	..........	.........N	..........	..........	..........	L.T.......	..........	..........	..........	..........	..........	..........	......V...	..........	..........	..........	..........	..........	..........	..........	..........	..........	..........	........V.
#ThD3_0472_93	..........	..........	..........	..........	..........	..........	.......I..	..........	..........	..........	..........	..........	...P......	.Y........	..........	...D.....V	..........	..........	..........	..........	..........	..........	..........	R.........	..........	..........	.........N	..........	..........	..........	L.T.......	..........	..........	..........	..........	..........	..........	......V...	..........	..........	..........	..........	..........	..........	..........	..........	..........	.......V..	..........
#Thail_D96_313_96	..........	..........	..........	..........	..........	..........	.......I..	..........	..........	..........	..........	..........	...P......	..........	..........	...D.....V	..........	..........	..........	..........	..........	..........	..........	R.........	..........	..........	.........N	..........	..........	..........	L.T.......	..........	..........	..........	..........	..........	..........	......V...	..........	..........	..........	..........	..........	..........	..........	..........	..........	..........	..........
#Thail_D97_0106_97	..........	..........	..........	..........	..........	..........	.......I..	..........	..........	..........	..........	..........	...P......	..........	..........	...D.....V	..........	..........	..........	..........	..........	..........	..........	R.........	..........	..........	.........N	..........	..........	..........	L.T.......	..........	..........	..........	..........	..........	..........	......V...	..........	..........	..........	..........	..........	..........	..........	..........	..........	..........	..........
#ThD3_0810_98	..........	..........	..........	..........	..........	..........	.......I..	..........	..........	..........	..........	..........	...P......	..........	..........	...D.....V	..........	..........	..........	..........	..........	..........	..........	R.........	..........	..........	.........N	..........	..........	..........	L.T.......	..........	..........	..........	..........	..........	..........	......V...	..........	..........	..........	..........	..........	..........	..........	..........	..........	..........	..........
#Thail_D97_0291_97	..........	..........	..........	..........	..........	..........	.......I..	..........	..........	..........	..........	..........	...P...R..	..........	..........	...D.....V	..........	..........	..........	..........	..........	..........	..........	R.........	..........	..........	.........N	..........	..........	..........	L.T.......	..........	..........	..........	..........	..........	..........	......V...	..........	..........	..........	..........	..........	..........	..........	..........	..........	..........	..........
#Thail_C0331_94_94	..........	..........	..........	..........	..........	..........	..........	..........	..........	..........	..........	..........	...P......	..........	..........	...D.....V	........A.	.........V	..........	..........	..........	..........	..........	R.........	..........	..........	.........N	..........	..........	..........	L.T.......	..........	..........	..........	..........	..........	..........	......V...	..........	..........	..........	..........	..........	..........	..........	..........	..........	..........	..........
#ThD3_0396_94	..........	..........	..........	..........	..........	..........	.......I..	..........	..........	..........	..........	..........	...P......	..........	..........	...D.....V	..........	..........	..........	..........	..........	..........	..........	R.........	..........	..........	.........N	..........	..........	..........	L.T.......	..........	..........	..........	..........	..........	..........	......V...	..........	..........	..........	..........	..........	..........	..........	..........	..........	..........	..........
#ThD3_0104_93	..........	..........	..........	..........	..........	..........	.......I..	..........	..........	..........	..........	..........	...P......	..........	..........	...D.....V	..........	..........	..........	..........	..........	..........	..........	R.........	..........	..........	.........N	..........	..........	..........	L.T.......	..........	..........	..........	..........	..........	..........	......V...	..........	..........	..........	..........	..........	..........	..........	..........	..........	..........	..........
#ThD3_0077_98	..........	..........	..........	..........	..........	..........	.......I..	..........	..........	..........	..........	..........	...P......	..........	..........	...D.....V	..........	..........	..........	..........	..........	..........	..........	R.........	..........	..........	.........N	..........	..........	..........	L.T.......	..........	..........	..........	..........	..........	..........	......V...	..........	..........	..........	..........	..........	..........	..........	..........	..........	..........	..........
#Thail_D93_674_93	..........	..........	..........	..........	..........	..........	.......I..	..........	..........	..........	..........	..........	...P......	..........	..........	...D.....V	..........	..........	..........	..........	..........	..........	..........	R.........	..........	..........	.........N	..........	..........	..........	L.T.......	..........	..........	..........	..........	..........	..........	......V...	..........	..........	..........	..........	..........	..........	..........	..........	..........	..........	..........
#Thail_D94_122_94	..........	..........	..........	..........	..........	..........	.......I..	..........	..........	..........	..........	..........	...P......	..........	..........	...D.....V	..........	..........	..........	..........	..........	..........	..........	R.........	..........	..........	.........N	..........	..........	..........	L.T.......	..........	..........	..........	..........	..........	..........	......V...	..........	..........	..S.......	..........	..........	..........	..........	..........	..........	..........	..........
#ThD3_0654_01	..........	..........	..........	..........	..........	..........	.......I..	..........	..........	..........	..........	..........	...P......	..........	..........	...D.....V	..........	..........	..........	..........	..........	..........	..........	R.........	..........	..........	.........N	..........	..........	..........	L.T.......	..........	..........	..........	..........	..........	..........	......V...	..........	..........	..........	..........	..........	..........	..........	..........	..........	..........	..........
#ThD3_0111_02	..........	..........	..........	..........	..........	..........	.......I..	..........	..........	..........	..........	..........	...P......	..........	..........	...D.....V	..........	..........	..........	..........	..........	..........	..........	R.........	..........	..........	.........N	..........	..........	..........	L.T.......	..........	..........	..........	..........	..........	..........	......V...	..........	..........	..........	..........	..........	..........	..........	..........	..........	..........	..........
#ThD3_0089_95	..........	..........	..........	..........	..........	..........	.......I..	..........	..........	..........	..........	..........	...P......	..........	..........	...D.....V	..........	..........	..........	..........	..........	..........	..........	R.........	..........	..........	.........N	..........	..........	..........	L.T.......	..........	..........	..........	..........	..........	..........	......V...	..........	..........	..........	..........	..........	..........	..........	..........	..........	..........	..........
#ThD3_0969_01	..........	..........	..........	..........	..........	..........	.......I..	..........	..........	..........	..........	..........	...P......	..........	..........	...D.....V	..........	..........	..........	..........	..........	..........	..........	R.........	..........	..........	.........N	..........	..........	..........	L.T.......	..........	..........	..........	..........	..........	..........	......V...	..........	..........	..........	..........	..........	..........	..........	..........	..........	..........	..........
#Thail_D95_0400_95	..........	..........	..........	..........	..........	..........	.......I..	..........	..........	..........	..........	..........	...P......	..........	..........	...D.....V	..........	..........	..........	..........	..........	..........	..........	R.........	..........	..........	.........N	..........	..........	..........	L.T.......	..........	..........	..........	..........	..........	..........	......V...	..........	..........	...T......	..........	..........	..........	..........	..........	..........	..........	..........
#ThD3_0182_96	..........	..........	..........	..........	..........	..........	.......I..	..........	..........	..........	..........	..........	...P......	..........	..........	...D.....V	..........	.T........	..........	..........	..........	..........	..........	R.........	..........	..........	.........N	..........	..........	..........	L.T.......	..........	..........	..........	..........	..........	..........	......V...	..........	..........	..........	..........	..........	..........	..........	..........	..........	..I.......	..........
#ThD3_0188_91	..........	..........	..........	..........	..........	..........	.......I..	..........	..........	..........	..........	..........	...P......	..........	..........	...D.....V	..........	..........	..........	..........	..........	..........	..........	R.........	..........	..........	.........N	..........	..........	..........	L.T.......	..........	..........	..........	..........	..........	..........	......V...	..........	..........	..........	..........	..........	..........	..........	..........	..........	..........	..........
#ThD3_0033_74	..........	..........	..........	..........	..........	..........	.......I..	..........	..........	..........	..........	..........	...S......	..........	..........	..........	.....S....	..........	..........	..........	..........	..........	..........	R.........	..........	..........	.........N	..........	..........	..........	L.T.......	..........	..........	..........	..........	..........	..........	......V...	..........	..........	..........	..........	..........	..........	..........	..........	..........	........A.	..........
#ThD3_73_CH53489D73_1	..........	..........	..........	..........	..........	..........	.......I..	..........	..........	..........	..........	..........	...S......	..........	..........	..........	..........	..........	..........	..........	..........	..........	..........	R.........	..........	..........	.........N	..........	..........	..........	L.T.......	..........	..........	..........	..........	..........	..........	......V...	..........	..........	..........	..........	..........	..........	..........	..........	..........	........A.	..........
#ThD3_0273_80	..........	..........	..........	..........	..........	..........	.......I..	..........	..........	..R.......	..........	..........	...S......	..........	..........	..........	..........	..........	..........	..........	..........	..........	..........	R.........	..........	..........	.........N	..........	..........	..........	L.T.......	..........	..........	..........	..........	..........	..........	......V...	..........	..........	..........	..........	..........	..........	..........	..........	..........	........A.	..........
#ThD3_285M_77	..........	..........	..........	..........	..........	..........	.......I..	..........	..........	..........	..........	..........	...S......	..........	..........	...D.....V	..........	..........	..........	..........	..........	..........	..........	R.........	..........	..........	.........N	..........	..........	..........	L.T.......	..........	..........	..........	..........	..........	..........	......V...	..........	..........	..........	..........	..........	..........	..........	..........	..........	........A.	..........
#ThD3_0059_81	..........	..........	..........	..........	..........	..........	.......I..	..........	..........	..........	..........	..........	...S......	..........	..........	...D.....V	..........	..........	..........	..........	..........	..........	..........	R.........	..........	..........	.........N	..........	..........	..........	L.T.......	..........	..........	..........	..........	..........	..........	......V...	..........	..........	..........	..........	..........	..........	..........	..........	..........	..........	..........
#ThD3_0649_80	..........	..........	..........	..........	..........	..........	.......I..	..........	..........	..........	..........	..........	...S......	..........	..........	...D.....V	..........	..........	..........	..........	..........	..........	.......I..	R.........	..........	..........	.........N	..........	..........	..........	L.T.......	..........	..........	..........	..........	..........	..........	......V...	..........	..........	..........	..........	..........	..........	..........	..........	..........	........A.	..........
#ThD3_0059_82	..........	..........	..........	..........	..........	..........	.......I..	..........	..........	..........	..........	..........	...S......	..........	..........	...D.....V	.......A..	..........	..........	..........	..........	..........	..........	R.........	..........	..........	.........N	..........	..........	..........	L.T.......	..........	..........	..........	..........	..........	..........	......V...	..........	..........	..........	..........	..........	..........	..........	..........	..........	........A.	........V.
#ThD3_0046_83	..........	..........	..........	..........	..........	..........	.......I..	..........	..........	..........	..........	..........	...S......	..........	..........	...D.....V	..........	..........	..........	..........	..........	..........	..........	R.........	..........	..........	.........N	..........	..........	..........	L.T.......	..........	..........	..........	..........	..........	..........	......V...	..........	..........	..........	..........	..........	..........	..........	..........	..........	........A.	..........
#ThD3_86	..........	..........	..........	..........	..........	..........	.......I..	..........	..........	..........	..........	..........	...S......	..........	..........	...D.....V	..........	..........	..........	..........	..........	..........	..........	R.........	..........	..........	.........N	..........	..........	..........	L.T.......	..........	..........	..........	..........	..........	..........	......V...	..........	..........	..........	..........	..........	..........	..........	..........	......D...	........A.	..........
#ThD3_0137_84	..........	..........	..........	..........	..........	..........	.......I..	..........	..........	..........	..........	..........	...S......	..........	..........	...D.....V	..........	.T........	..........	..........	..........	..........	..........	R.........	..........	..........	.........N	..........	..........	..........	L.T.......	..........	..........	..........	..........	..........	..........	......V...	..........	..........	..........	..........	..........	..........	..........	..........	..........	........A.	..........
#ThD3_0140_84	..........	..........	..........	..........	..........	..........	.......I..	..........	..........	..........	..........	..........	...S......	..........	..........	...D.....V	..........	.T........	..........	..........	..........	..........	..........	R.........	..........	..........	.........N	..........	..........	..........	L.T.......	..........	..........	..........	..........	..........	..........	......V...	..........	..........	..........	..........	..........	..........	..........	..........	..........	..I.....A.	..........
#ThD3_0177_81	..........	..........	..........	..........	..........	..........	.......I..	..........	..........	..........	..........	..........	...S......	..........	..........	...D.....V	..........	..........	..........	..........	..........	..........	..........	R.........	..........	..........	.........N	..........	..........	..........	L.T.......	..........	..........	..........	..........	..........	..........	......V...	..........	..........	..........	..........	..........	..........	..........	..........	..........	........A.	..........
#Thail_PaH881_88	..........	..........	..........	..........	..........	..........	.......I..	..........	..........	..........	..........	..........	...S......	..........	......N...	...D......	..........	..........	..........	..........	..........	..........	..........	R.........	..........	..........	.........N	..........	..........	..........	L.T.......	..........	..........	..........	..........	..........	..........	......V...	..........	..........	..........	..........	..........	..........	..........	..........	..........	.......VA.	..........
#ThD3_0010_87	..........	..........	..........	..........	..........	..........	.......I..	..........	..........	..........	..........	..........	...S......	..........	..........	...D......	..........	..........	..........	..........	..........	..........	..........	R.........	..........	..........	.........N	..........	..........	..........	L.T.......	..........	..........	..........	..........	..........	..........	......V...	..........	..........	..........	..........	..........	..........	..........	..........	..........	........A.	..........
#Thail_D88_086_88	..........	..........	..........	..........	..........	..........	.......I..	..........	..........	..........	..........	..........	...S......	..........	..........	...D......	..........	..........	..........	..........	..........	..........	..........	R.........	..........	..........	.........N	..........	..........	..........	L.T.......	..........	........V.	..........	..........	..........	..........	......V...	..........	..........	..........	..........	..........	..........	..........	..........	..........	........A.	..........
#ThD3_0796_87	..........	..........	..........	..........	..........	..........	.......I..	..........	..........	..........	..........	..........	...S......	..........	..........	...D......	..........	..........	..........	..........	..........	..........	..........	R.........	..........	..........	.........N	..........	..........	..........	L.T.......	..........	..........	..........	..........	..........	..........	......V...	..........	..........	..........	..........	..........	..........	..........	..........	..........	........A.	..........
#Thail_D89_273_89	..........	..........	..........	..........	..........	..........	.......I..	..........	..........	..........	..........	..........	...S......	..........	..........	...D......	..........	..........	..........	..........	..........	..........	..........	R.........	..........	..........	.........N	..........	..........	..........	L.T.......	..........	..........	..........	..........	..........	..........	......V...	..........	..........	..........	..........	..........	..........	..........	..........	..........	........A.	..........
#Ma_LN5547_92	..........	..........	..........	..........	..........	..........	.......I..	..........	....K.....	..........	..........	..........	...P......	..........	..........	...D.....V	..........	..........	..........	..........	..........	..........	..........	R.........	..........	..........	.........N	..........	..........	..........	L.T.......	..........	..........	..........	..........	..........	..........	......V...	..........	..........	..........	..........	..........	..........	..........	..........	..........	........A.	........V.
#Ma_LN2632_93	..........	........S.	..........	..........	..........	..........	.......I..	..........	..........	..........	..........	..........	...P......	..........	..........	...D.....V	..........	..........	..........	..........	..........	..........	..........	R.........	..........	..........	.........N	..........	..........	..........	L.T.......	..........	..........	..........	..........	..........	..........	......V...	..........	..........	..........	..........	..........	..........	..........	..........	..........	........A.	........V.
#Ma_LN6083_94	..........	..........	..........	..........	..........	..........	.......I..	..........	..........	..........	..........	..........	...P......	..........	..........	...D.....V	..........	..........	..........	..........	..........	..........	..........	R.........	..........	..........	....T....N	..........	..........	..........	L.T.......	..........	..........	..........	..........	..........	..........	......V...	..........	..........	..........	..........	..........	..........	..........	..........	..........	........A.	........V.
#Ma_LN1746_93	..........	..........	..........	..........	..........	..........	.......I..	..........	..........	..........	..........	..........	...P......	..........	..........	...D.....V	..........	..........	..........	..........	..........	..........	..........	R.........	..........	..........	.........N	..........	..........	..........	L.T.......	..........	..........	..........	..........	..........	..........	......V...	..........	..........	..........	..........	..........	..........	..........	..........	..........	........A.	........V.
#Mal_LN8180_94	..........	..........	..........	..........	..........	..........	.......I..	..........	..........	..........	..........	..........	...P......	..........	..........	...D.....V	..........	..........	..........	..........	..........	..........	..........	R.........	..........	..........	.........N	..........	..........	..........	L.T.......	..........	..........	..........	..........	..........	..........	......V...	..........	..........	..........	..........	..........	..........	..........	..........	..........	........A.	..........
#Sing_8120_95	..........	..........	..........	..........	..........	..........	.......I..	..........	..........	..........	..........	..........	...P......	..........	..........	...D.....V	..........	..........	..........	..........	..........	..........	.....A....	R.........	..........	..........	.........N	..........	..........	..........	L.T.......	..........	..........	..........	..........	..........	..........	......V...	..........	..........	..........	..........	..........	..........	..........	..........	..........	........A.	..........
#Thail_87_1384_87	..........	..........	..........	..........	..........	..........	.......I..	..........	..........	..........	..........	..........	...S......	..........	..........	...D.....V	..........	..........	..........	..........	..........	..........	..........	R.........	..........	..........	.........N	..........	..........	..........	L.T.......	..........	..........	..........	..........	..........	..........	......V...	..........	..........	..........	..........	..........	..........	..........	..........	..........	........A.	..........
#ThD3_0220_85	..........	..........	..........	..........	..........	..........	.......I..	..........	..........	..........	..........	..........	...S......	..........	..........	...D.....V	..........	..........	..........	..........	..........	..........	..........	R.........	..........	..........	.........N	..........	..........	..........	L.T.......	..........	..........	..........	..........	..........	..........	......V...	..........	..........	..........	..........	..........	..........	..........	..........	..........	........A.	..........
#ThD3_0065_86	..........	..........	..........	..........	..........	..........	.......I..	..........	..........	..........	..........	..........	...S......	..........	..........	...D....MV	..........	..........	..........	..........	..........	..........	..........	R.........	..........	..........	.........N	..........	..........	..........	L.T.......	..........	..........	..........	..........	..........	..........	......V...	..........	..........	..........	..........	..........	..........	..........	..........	..........	........A.	..........
#ThD3_0134_83	..........	..........	..........	..........	..........	..........	.......I..	..........	..........	..........	..........	..........	...S......	..........	..........	...D.....V	..........	..........	..........	..........	..........	..........	..........	R.........	..........	..........	.........N	..........	..........	..........	L.T.......	..........	..........	..........	..........	..........	..........	......V...	..........	..........	..........	..........	..........	..........	..........	..........	..........	........A.	..........
#ThD3_0402_85	..........	..........	..........	..........	..........	..........	.......I..	..........	..........	..........	..........	..........	...S......	..........	..........	...D.....V	..........	..........	..........	..........	..........	..........	..........	R.........	..........	..........	.........N	..........	..........	..........	L.T.......	..........	..........	..........	..........	..........	..........	......V...	..........	..........	..........	..........	..........	..........	..........	..........	..........	........A.	..........
#ThD3_0183_85	..........	..........	..........	..........	..........	..........	.......I..	..........	..........	..........	..........	..........	...S......	..........	..........	...D.....V	..........	..........	..........	..........	..........	..........	..........	R.........	..........	..........	.........N	..........	..........	..........	L.........	..........	..........	..........	..........	..........	..........	.....VV...	..........	..........	..........	..........	..........	..........	..........	..........	..........	........A.	..........
#ThD3_1035_87	..........	..........	..........	..........	..........	..........	.......I..	..........	..........	..........	..........	..........	...S......	..........	..........	...D.....V	..........	..........	..........	..........	..........	..........	..........	R.........	..........	..........	.........N	..........	..........	..........	L.T.......	..........	..........	..........	..........	..........	..........	......V...	..........	..........	..........	..........	..........	..........	..........	..........	..........	........A.	..........
#ThD3_87	..........	..........	..........	..........	..........	..........	.......I..	..........	..........	..........	..........	..........	...P......	..........	..........	...D.....V	..........	..........	..........	..........	..........	.S........	..........	R.........	..........	..........	.........N	..........	..........	..........	L.T.......	..........	..........	..........	..........	..........	..........	......V...	..........	..........	..........	..........	..........	..........	..........	..........	..........	........A.	..........
#Thail_87	..........	..........	..........	..........	..........	..........	.......I..	..........	..........	..........	..........	..........	...P......	..........	..........	...D.....V	..........	..........	..........	..........	..........	..........	..........	R.........	..........	..........	.........N	..........	..........	..........	L.T.......	..........	..........	..........	..........	..........	..........	......V...	..........	..........	..........	..........	..........	..........	..........	..........	..........	........A.	..........
#ThD3_0040_80	..........	..........	..........	..........	..........	..........	.......I..	..........	..........	..........	..........	..........	...P......	..........	..........	...D.....V	..........	..........	..........	..........	..........	..........	..........	R.........	..........	..........	.........N	..........	..........	..........	L.T.......	..........	..........	..........	..........	..........	..........	......V...	..........	..........	..........	..........	..........	..........	..........	..........	..........	........A.	..........
#ThD3_0012_90	..........	..........	..........	..........	..........	..........	.......I..	..........	..........	..........	..........	..........	...P......	..........	..........	...D.....V	..........	..........	..........	..........	..........	..........	..........	R.........	..........	..........	.........N	..........	..........	..........	L.T.......	..........	..........	..........	..........	..........	..........	......V...	..........	..........	..........	..........	..........	..........	..........	..........	..........	........A.	..........
#ThD3_0029_90	..........	..........	..........	..........	..........	..........	.......I..	..........	..........	..........	..........	..........	...P......	..........	..........	...D.....V	..........	..........	..........	..........	..........	..........	..........	R.........	..........	..........	.......V.N	..........	..........	..........	L.........	..........	..........	..........	..........	..........	..........	......V...	..........	..........	..........	..........	..........	..........	..........	..........	..........	........A.	..........
#My_31985KLA_88	..........	..........	..........	..........	..........	..........	.......I..	..........	..........	..........	..........	..........	...P......	..........	..........	...D.....V	..........	..........	..........	..........	..........	..........	..........	R.........	..........	..........	.........N	..........	..........	..........	L.T.......	..........	..........	..........	..........	..........	..........	......V...	..........	..........	..........	..........	..........	..........	..........	..........	..........	........A.	..........
#98TW182_98	..........	..........	..........	..........	..........	..........	.......I..	..........	..........	..........	..........	..........	...P......	..........	..........	...D.....V	..........	.......A..	..........	..........	..........	..........	..........	R.........	..........	..........	.........N	..........	..........	..........	L.T.......	..........	..........	..........	..........	..........	..........	......V...	..........	..........	..........	..........	..........	..........	..........	..........	..........	........A.	..........
#Thail_D91_538_91	..........	..........	..........	..........	..........	..........	.......I..	..........	..........	..........	..........	..........	...P......	..........	..........	...D...I.V	..........	..........	..........	..........	..........	..........	..........	R.........	..........	..........	.........N	..........	..........	..........	L.T.......	..........	..........	..........	..........	..........	..........	......V...	..........	..........	..........	..........	..........	..........	..........	..........	..........	........A.	..........
#Thail_D91_393_91	..........	..........	..........	..........	..........	..........	.......I..	..........	..........	..........	..........	..........	...P......	..........	..........	...D.....V	..........	..........	..........	..........	..........	..........	..........	R.........	..........	..........	.........N	..........	..........	..........	L.T.......	..........	..........	..........	..........	..........	..........	......V...	..........	..........	..........	..........	..........	..........	..........	..........	..........	........A.	..........
#Thail_D92_431_92	..........	..........	..........	..........	..........	..........	.......I..	..........	..........	..........	..........	..........	...P......	..........	..........	...D.....V	..........	..........	..........	..........	..........	..........	..........	R.........	..........	..........	.........N	..........	..........	..........	L.T.......	..........	..........	..........	..........	..........	..........	......V...	..........	..........	..S.......	..........	..........	..........	..........	..........	..........	........A.	..........
#ThD3_0396_88	..........	..........	..........	..........	..........	..........	.......I..	..........	..........	..........	..........	..........	...P......	..........	..........	...D.....V	..........	..........	..........	..........	..........	..........	..........	R.........	..........	..........	.........N	..........	..........	..........	L.T.......	..........	..........	..........	..........	..........	..........	......V...	..........	..........	..........	..........	..........	..........	..........	..........	..........	........A.	..........
#Mal_LN7029_94	..........	..........	..........	..........	..........	..........	.......I..	..........	..........	..........	..........	..........	...P......	..........	..........	...D.....V	..........	..........	..........	..........	..........	..........	....RA....	R.........	..........	..........	.........N	..........	..........	..........	L.T.......	..........	..........	..........	..........	..........	..........	......V...	..........	..........	..........	..........	..........	..........	..........	...R......	..........	........A.	..........
#Mal_LN7933_94	..........	..........	..........	..........	..........	..........	.......I..	..........	..........	..........	..........	..........	...P......	..........	..........	...D.....V	..........	..........	..........	..........	..........	..........	..........	R.........	..........	..........	.........N	..........	..........	..........	L.T.......	..........	..........	..........	..........	..........	..........	......V...	..........	..........	..........	..........	..........	..........	..........	..........	..........	........A.	..........
#ThD3_0213_88	..........	..........	..........	..........	..........	..........	.......I..	..........	..........	..........	..........	..........	...P......	..........	..........	...D.....V	..........	..........	..........	..........	..........	..........	..........	R.........	..........	..........	.........N	..........	..........	..........	L.T.......	..........	..........	..........	..........	..........	..........	......V...	..........	..........	..........	..........	..........	..........	..........	..........	..........	........A.	..........
#BDH02_2_02	..........	..........	..........	..........	..........	..........	.......I..	..........	T.........	..........	..........	..........	...P......	.........T	..........	...D.....V	..........	.V........	..........	..........	..........	..........	..........	R.........	..........	..........	.........N	..........	..........	..........	L.T.......	..........	..........	..........	..........	..........	..........	......V...	..........	..........	..........	..........	..........	..........	......G...	..........	..........	..........	........T.
#BDH02_5_02	..........	..........	..........	..........	..........	..........	.......I..	..........	T.........	..........	..........	..........	...P......	.........T	..........	...D.....V	..........	.V........	..........	..........	..........	..........	..........	R.........	..........	..........	.........N	..........	..........	..........	L.T.......	..........	..........	..........	..........	..........	..........	......V...	..........	..........	..........	..........	..........	..........	......G...	..........	..........	..........	........T.
#BDH02_6_02	..........	..........	..........	..........	..........	..........	.......I..	..........	T.........	..........	..........	..........	...P......	.........T	........R.	...D.....V	..........	.V........	.D........	..........	I.........	..........	..........	R.........	..........	..........	.........N	..........	..........	..........	L.T.......	..........	..........	..........	..........	..........	..........	......V...	..........	..........	..........	..........	..........	..........	......G...	..........	..........	..........	........T.
#BDH_Jacob_01	..........	..........	..........	..........	..........	..........	.......I..	..........	T.........	..........	..........	..........	...P......	.........T	..........	...D.....V	..........	.V........	..........	..........	..........	..........	..........	R.........	..........	..........	.........N	..........	..........	..........	..T.......	..........	..........	..........	..........	..........	..........	......V...	..........	..........	..........	..........	..........	..........	......G...	..........	..........	..........	........T.
#Bang0108a_Tw	..........	..........	..........	..........	..........	..........	.......I..	..........	T.........	..........	..........	..........	...P......	.........T	..........	...D.....V	..........	.V........	..........	..........	..........	..........	..........	R.........	..........	..........	.........N	..........	..........	..........	L.T.......	..........	..........	..........	..........	..........	..........	......V...	..........	..........	..........	..........	..........	..........	......G...	..........	..........	..........	........T.
#BDH02_3_02	..........	..........	..........	..........	..........	..........	.......I..	..........	T.........	..........	..........	..........	...P......	.........T	..........	...D.....V	..........	.V........	..........	..........	..........	..........	..........	R.........	..........	..........	.........N	..........	..........	..........	L.T.......	..........	..........	..........	..........	..........	..........	......V...	..........	..........	..........	..........	..........	..........	......G...	..........	..........	..........	........T.
#BDH02_7_02	..........	..........	..........	..........	..........	..........	.......I..	..........	T.........	..........	..........	..........	...P......	...S.....T	.......E..	...D.....V	..........	.V........	..........	..........	..........	..........	..........	R.........	..........	..........	.........N	..........	..........	..........	L.T.......	..........	..........	..........	..........	..........	..........	......V...	..........	..........	..........	..........	..........	..........	......G...	..........	..........	..........	........T.
#BDH02_4_02	..........	..........	..........	..........	..........	..........	.......I..	..........	T.........	..........	..........	..........	...P......	.........T	......T...	...D.....V	..........	.V........	..........	..........	..........	..........	..........	R.........	..........	..........	.........N	..........	..........	..........	L.T.......	..........	..........	..........	..........	..........	..........	......V...	..........	..........	..........	..........	..........	..........	......G...	..........	..........	..........	........T.
#BDH02_1_02	..........	..........	..........	..........	..........	..........	.......I..	..........	T.........	..........	..........	..........	...P......	.........T	..........	...D.....V	..........	.V........	..........	..........	..........	..........	..........	R.........	..........	..........	.........N	..........	..........	..........	L.T.......	..........	..........	..........	..........	..........	..........	......V...	..........	..........	..........	..........	..........	..........	......G...	..........	..........	..........	........T.
#BDH02_8_02	..........	..........	..........	..........	..........	..........	.......I..	..........	T.........	..........	..........	..........	...P......	.........T	..........	...D.....V	..........	.V........	..........	..........	..........	..........	....G.....	R.........	..........	..........	.........N	..........	..........	..........	L.T.......	..........	..........	..........	..........	..........	..........	......V...	..........	..........	..........	..........	..........	..........	......G...	..........	..........	..........	........T.
#BDH_Apu_01	..........	..........	..........	..........	..........	..........	.......I..	..........	..........	..........	..........	..........	...P......	.........T	..........	...D.....V	..........	.V........	..........	..........	..........	..........	..........	R.........	..........	..........	.........N	..........	..........	..........	L.T.......	..........	..........	..........	..........	..........	..........	......V...	..........	..........	..........	..........	..........	..........	......G...	..........	..........	..........	........T.
#BDH_058_00	..........	..........	..........	..........	..........	..........	.......I..	..........	..........	..........	..........	..........	...P......	.........T	..........	...D.....V	..........	.V........	..........	..........	..........	..........	..........	R.........	..........	..........	.........N	..........	..........	..........	L.T.......	..........	..........	..........	..........	..........	..........	......V...	..........	..........	..........	..........	..........	..........	......G...	..........	..........	..........	........T.
#BDH_114_00	..........	..........	..........	..........	..........	..........	.......I..	..........	..........	..........	..........	..........	...P......	.........T	..........	...D.....V	..........	.V........	..........	..........	..........	..........	..........	R.........	..........	..........	.........N	..........	..........	..........	L.T.......	..........	..........	..........	..........	..........	..........	......V...	..........	..........	..........	..........	..........	..........	......G...	..........	..........	..........	........T.
#BDH_165_00	..........	..........	..........	..........	..........	..........	.......I..	..........	..........	..........	..........	..........	...P......	.........T	..........	...D.....V	..........	.V........	..........	..........	..........	..........	..........	R.........	..........	..........	.........N	..........	..........	..........	L.T.......	..........	..........	..........	..........	..........	..........	......V...	..........	..........	..........	..........	..........	..........	......G...	..........	..........	..........	........T.
#Ja_00_27_1HuNIID_00	..........	..........	..........	..........	..........	..........	.......I..	..........	..........	..........	..........	..........	...P......	.........T	..........	...D.....V	..........	.V........	..........	..........	..P.......	..........	..........	R.........	..........	..........	.........N	..........	..........	..........	L.T.......	..........	..........	..........	........V.	..........	..........	......V...	..........	..........	..........	..........	..........	..........	......G...	..........	..........	..........	........T.
#Myan_05_0508a_Tw	..........	..........	..........	..........	..........	..........	.......I..	..........	.........?	..........	..........	..........	...S......	.........T	..........	...D......	..........	..........	..........	..........	..........	..........	..........	R.........	..........	..........	.........N	..........	..........	..........	L.T.......	..........	..........	..........	..........	..........	..........	......V...	..........	..........	..........	..........	..........	..........	......G...	..........	..........	..........	........T.
#Indo_98_98901590	..........	..........	..........	..........	..........	..........	.......I..	..........	..........	..........	..........	..........	...P......	.Y........	..........	...D.....V	..........	.V........	..........	..........	..........	..........	..........	R.........	..........	..........	.........N	..........	..........	..........	L.........	..........	..........	..........	..........	..........	..........	..........	..........	..........	..........	..........	..........	..........	..........	..........	..........	..........	..........
#Indo_98_98901640	..........	..........	..........	..........	..........	..........	.......L..	..........	..........	..........	..........	..........	...P......	.Y........	..........	...D.....V	..........	.V........	..........	..........	..........	..........	..........	R.........	..........	..........	.........N	..........	..........	..........	L.T.......	..........	..........	..........	..........	..........	..........	..........	..........	..........	..........	..........	..........	..........	..........	..........	..........	..........	..........
#D3_BR_RP_2131_2006	..........	..........	..........	.....E....	..........	..........	.......I..	..........	V.........	..........	..........	..........	..........	.Y........	..........	..........	........T.	..........	..........	..........	..........	..........	..........	R.........	..........	..........	.........N	..........	..........	..........	T.T.......	..........	..........	..........	..N.......	..........	..........	......V..T	..N.......	..........	..........	..........	..........	..........	..........	.V........	..........	........A.	..........
#D3BR_RP_1690_2006	..........	..........	..........	..........	..........	..........	.......I..	..........	V.........	..........	..........	..........	..........	.Y........	..........	..........	........T.	..........	..........	..........	..........	..........	..........	R.........	..........	.....R....	.........N	..........	..........	..........	T.T.......	..........	..........	..........	..N.......	..........	..........	......V..T	..N.......	..........	..........	..........	..........	..........	..........	.V........	..........	........A.	..........
#D3_BR_RP_1573_2006	..........	..........	..........	..........	..........	..........	.......I..	..........	V.........	..........	..........	..........	..........	.Y........	..........	..........	........T.	..........	..........	..........	..........	..........	..........	R.........	..........	..........	.........N	..........	..........	..........	T.T.......	..........	..........	..........	..N.......	..........	..........	......V..T	..N.......	..........	..........	..........	..........	..........	..........	.V........	..........	........A.	..........
#D3_BR_RP_554_2006	..........	..........	..........	..........	..........	..........	.......I..	..........	V.........	..........	..........	..........	..........	.Y........	..........	..........	........T.	..........	..........	..........	..........	..........	..........	R.........	..........	..........	.........N	..........	..........	..........	T.T.......	..........	..........	..........	..........	..........	..........	......V..T	..N.......	..........	..........	..........	..........	..........	..........	.V........	..........	........A.	..........
#D3_BR_RP_1604_2006	..........	..........	..........	..........	..........	..........	.......I..	..........	V.........	..........	..........	..........	..........	.Y........	..........	..........	........T.	..........	..........	..........	..........	..........	..........	R.........	..........	..........	.........N	..........	..........	..........	T.T.......	..........	..........	..........	..........	..........	..........	......V..T	..N.......	..........	..........	..........	..........	..........	..........	.V........	..........	........A.	..........
#D3_BR_RP_2065_2006	..........	..........	..........	..........	..........	..........	.......I..	..........	V.........	..........	..........	..........	..........	.Y........	..........	..........	........T.	..........	..........	..........	..........	..........	..........	R.........	..........	..........	.........N	..........	..........	..........	T.T.......	..........	..........	..........	..........	..........	..........	......V..T	..N.......	..........	..........	..........	..........	..........	..........	.V........	..........	........A.	..........
#BR_D3BR_CU6_02	..........	..........	..........	..........	..........	..........	.......I..	..........	V.........	..........	..........	..........	...P......	.Y........	..........	..........	........T.	..........	..........	..........	..........	..........	..........	R.........	..........	..........	.........N	..........	..........	..........	T.T.......	..........	..........	..........	..........	..........	..........	......V..T	..N.......	..........	..........	..........	..........	..........	..........	.V........	..........	........A.	..........
#PY_D3PY_AS12_02	..........	..........	..........	..........	..........	.H........	.......I..	..........	V.........	..........	..........	..........	..GP......	.Y........	..........	..........	........T.	..........	..........	..........	..........	..........	..........	R.........	..........	..........	.........N	..........	..........	..........	T.T.......	..........	..........	..........	..........	..........	..........	......V..T	..N.......	..........	..........	..........	..........	..........	..........	.V........	..........	........A.	..........
#PY_D3PY_YA2_03	..........	..........	..........	..........	..........	.H........	.......I..	..........	V.........	..........	..........	..........	...P......	.Y........	..........	..........	........T.	..........	..........	..........	..........	..........	..........	R.........	..........	..........	.........N	..........	..........	..........	T.T.......	..........	..........	..........	..........	..........	..........	......V..T	..N.......	..........	..........	..........	..........	..........	..........	.V........	..........	........A.	..........
#Bv_FSB_439_2003	..........	..........	..........	..........	..........	..........	.......I..	..........	V.........	..........	..........	..........	...P......	.Y........	..........	..........	........T.	..........	..........	..........	..........	..........	..........	R.........	..........	..........	.........N	..........	..........	..........	T.T.......	..........	..........	..........	..........	..........	..........	......V..T	..N.......	..........	..........	..........	..........	..........	..........	.V........	..........	........A.	..........
#PY_D3PY_FM11_03	..........	..........	..........	..........	..........	..........	.......I..	..........	V.........	..........	..........	..........	...P......	.Y........	..........	..........	........T.	..........	..........	..........	..........	..........	..........	R.........	..........	..........	.........N	..........	..........	..........	T.T.......	..........	..........	..........	..........	..........	..........	......V..T	..N.......	..........	..........	..........	..........	..........	..........	.V........	..........	........A.	..........
#PtoR_BID_V1043_2006	..........	..........	..........	..........	..........	..........	.......I..	..........	V.........	..........	..........	..........	...P......	.Y........	..........	..........	........T.	..........	..........	..........	..........	..........	..........	R.........	..........	..........	.........N	..........	..........	..........	T.T.......	..........	..........	..........	..........	..........	..........	......V...	..N.......	..........	..........	..........	..........	..........	..........	.V........	..........	........A.	.V........
#PtoR_BID_V1078_2003	..........	..........	..........	..........	..........	..........	.......I..	..........	V.........	..........	..........	..........	...P......	.Y........	..........	..........	........T.	..........	..........	..........	..........	..........	..........	R.........	..........	..........	.........N	..........	..........	..........	T.T.......	..........	..........	..........	..........	..........	..........	......V...	..N.......	..........	..........	..........	..........	..........	..........	.V........	..........	........A.	.V........
#BR_D3BR_GO5_03	..........	..........	..........	..........	..........	..........	.......I..	..........	V.........	..........	..........	..........	...P......	.Y........	..........	..........	........T.	..........	..........	..........	..........	..........	..........	R.........	..........	..........	.........N	..........	..........	..........	R.T.......	..........	....R.....	..........	..........	..........	..........	......V...	..N.......	..........	..........	..........	..........	..........	..........	.V......I.	..........	........A.	..........
#D3_BR_RP_AAF_2007	..........	..........	..........	..........	..........	..........	.......I..	..........	V.........	..........	..........	..........	...P......	.Y........	..........	..........	........T.	..........	..........	..........	..........	..........	..........	R.........	.....E....	..........	.........N	..........	..........	..........	T.T.......	..........	....R.....	..........	..........	..........	..........	......V...	..N.......	..........	..........	..........	..........	..........	..........	.V......I.	..........	........A.	..........
#BR_D3BR_RP1_03	..........	..........	..........	..........	..........	..........	.......I..	..........	V.........	..........	..........	..........	...P......	.Y........	..........	..........	........T.	..........	..........	..........	..........	..........	..........	R.........	..........	..........	.........N	.......S..	..........	..........	T.T.......	..........	....R.....	..........	..........	..........	..........	......V...	..N.......	..........	..........	..........	..........	..........	..........	.V........	..........	........A.	..........
#BR_D3BR_IG10_03	..........	..........	..........	..........	..........	..........	.......I..	..........	V.........	..........	..........	..........	...P......	.Y........	..........	..........	........T.	..........	..........	..........	..........	..........	..........	R.........	..........	..........	.........N	..........	..........	..........	T.T.......	..........	..........	..........	..........	..........	..........	......V...	..N.......	..........	..........	..........	..........	..........	..........	.V........	..........	........A.	..........
#BR_D3BR_SL3_02	..........	..........	..........	..........	..........	..........	.......I..	..........	V.........	..........	..........	..........	...P......	.Y........	..........	..........	........T.	..........	..........	..........	..........	..........	...A......	R.........	..........	..........	.........N	..........	..........	..........	T.T.......	..........	..........	..........	..........	..........	..........	......V...	..N.......	..........	..........	..........	..........	..........	..........	.V........	..........	........A.	..........
#D3_BR_RP_2198_2006	..........	..........	..........	..........	..........	..........	.......I..	..........	V.........	..........	..........	..........	...P......	.Y........	..........	..........	........T.	..........	..........	..........	..........	..........	..........	R.........	..........	..........	.........N	..........	..........	..........	T.T.......	..........	..........	..........	..........	.........D	..........	......V...	..N.......	..........	..........	..........	..........	..........	..........	.V........	..........	........A.	..........
#D3_BR_RP_Val_2006	..........	..........	..........	..........	..........	..........	.......I..	..........	V.........	..........	..........	..........	...P......	.Y........	..........	..........	........T.	..........	..........	..........	..........	..........	..........	R.........	..........	..........	.........N	..........	..........	..........	T.T.......	..........	..........	..........	..........	.........D	..........	......V...	..N.......	..........	..........	..........	..........	..........	..........	.V........	..........	........A.	..........
#D3_BR_RP_2404_2006	..........	..........	..........	..........	..........	..........	.......I..	..........	V.........	..........	..........	..........	...P......	.Y........	..........	..........	........T.	..........	..........	..........	..........	..........	..........	R.........	..........	..........	.........N	..........	..........	..........	T.T.......	..........	..........	..........	..........	.........D	..........	......V...	..N.......	..........	..........	..........	..........	..........	..........	.V........	..........	........A.	..........
#D3_BR_RP_2591_2006	..........	..........	..........	..........	..........	..........	.......I..	..........	V.........	..........	..........	..........	...P......	.Y........	..........	.E........	........T.	..........	..........	..........	..........	..........	..........	R.........	..........	..........	.........N	..........	..........	..........	T.T.......	..........	..........	..........	..........	.........D	..........	......V...	..N.......	..........	..........	..........	..........	..........	..........	.V........	..........	........A.	..........
#D3_BR_RP_1651_2006	..........	..........	..........	..........	..........	..........	.......I..	..........	V.........	..........	..........	..........	...P......	.Y........	..........	..........	........T.	..........	..........	..........	..........	..........	..........	R.........	..........	..........	.........N	..........	..........	..........	T.T.......	..........	..........	..........	..........	.........D	..........	......V...	..N.......	..........	..........	..........	..........	..........	..........	.V........	..........	........A.	..........
#BR_D3BR_BR8_04	..........	..........	..........	..........	..........	..........	.......I..	..........	V.........	..........	..........	..........	...P......	.Y........	..........	..........	........T.	..........	..........	..........	..........	..........	..........	R.........	..........	..........	.........N	..........	..........	..........	T.T.......	..........	..........	..........	..........	.........D	..........	......V...	..N.......	..........	..........	..........	..........	..........	..........	.V........	..........	........A.	..........
#BR_D3BR_MR9_03	..........	..........	..........	..........	..........	..........	.......I..	..........	V.........	..........	..........	..........	...P......	.Y........	..........	..........	........T.	........F.	..........	..........	..........	..........	..........	R.........	..........	..........	.........N	..........	..........	..........	T.T.......	..........	..........	..........	..........	..........	.L........	......V...	..N.......	..........	..........	..........	..........	..........	..........	.V........	..........	........A.	..........
#BR_D3BR_PV1_03	..........	..........	..........	..........	..........	..........	.......I..	..........	V.........	..........	..........	..........	...P......	.Y........	..........	..........	........T.	..........	..........	..........	..........	.L........	..........	R.........	..........	..........	.........N	..........	..........	..........	T.T.......	..........	..........	..........	..........	..........	..........	......V...	..N.......	..........	..........	..........	..........	..........	..........	.V........	..........	........A.	..........
#BR_D3BR_PV3_03	..........	..........	..........	..........	..........	..........	.......I..	..........	V.........	..........	..........	..........	...P......	.Y........	..........	..........	........T.	..........	..........	..........	..........	.L........	..........	R.........	..........	..........	.........N	..........	..........	..........	T.T.......	..........	..........	..........	..........	..........	..........	......V...	..N.......	..........	..........	..........	..........	..........	..........	.V........	..........	........A.	..........
#BR_D3BR_PV4_03	..........	..........	..........	..........	..........	..........	.......I..	..........	V.........	..........	..........	..........	...P......	.Y........	..........	..........	........T.	..........	..........	..........	..........	.L........	..........	R.........	..........	..........	.........N	..........	..........	..........	T.T.......	..........	..........	..........	..........	..........	..........	......V...	..N.......	..........	..........	..........	..........	..........	..........	.V........	..........	........A.	..........
#BR_D3BR_PV5_02	..........	..........	..........	..........	..........	..........	.......I..	..........	V.........	..........	..........	..........	...P......	.Y........	..........	..........	........T.	..........	..........	..........	..........	.L.......P	..........	R.........	..........	..........	.........N	..........	..........	..........	T.T.......	..........	..........	..........	..........	..........	..........	......V...	..N.......	..........	..........	..........	..........	..........	..........	.V........	..........	........A.	..........
#PY_D3PY_PJ4_03	..........	..........	..........	..........	......R...	..........	.......I..	..........	V.........	..........	..........	..........	...P......	.Y........	..........	..........	........T.	..........	..........	..........	..........	.L........	..........	R.........	..........	..........	.........N	..........	..........	..........	T.T.......	..........	..........	..........	..........	..........	..........	......V...	..N.......	..........	..........	..........	..........	..........	..........	.V........	..........	........A.	..........
#PY_D3PY_PJ5_03	..........	..........	..........	..........	......R...	..........	.......I..	..........	V.........	..........	..........	..........	...P......	.Y........	..........	..........	........T.	..........	..........	..........	..........	.L........	..........	R.........	..........	..........	.........N	L.........	..........	..........	T.T.......	..........	..........	..........	..........	..........	..........	......V...	..N.......	..........	..........	..........	..........	..........	..........	.V........	..........	........A.	..........
#PY_D3PY_PJ6_03	..........	..........	..........	..........	......R...	..........	.......I..	..........	V.........	..........	..........	..........	...P......	.Y........	..........	..........	........T.	..........	..........	..........	..........	.L........	..........	R.........	..........	..........	.........N	..........	..........	..........	T.T.......	..........	..........	..........	..........	..........	..........	......V...	..N.......	..........	..........	..........	..........	..........	..........	.V........	..........	........A.	..........
#BR_DEN3_97_04	..........	..........	..........	..........	..........	..........	.......I..	..........	V.........	..........	..........	..........	...P......	.Y........	..........	..........	........T.	..........	..........	..........	..........	.L........	..........	R.........	..........	..........	.........N	..........	..........	..........	T.T.......	..........	..........	..........	..........	..........	..........	......V...	..N.......	..........	..........	..........	..........	..........	..........	.V........	..........	........A.	..........
#BR_DEN3_95_04	..........	..........	..........	..........	..........	..........	.......I..	..........	V.........	..........	..........	..........	...P......	.Y........	..........	..........	........T.	..........	..........	..........	..........	..........	..........	R.........	..........	..........	.........N	..........	..........	..........	T.T.......	..........	..........	..........	..........	..........	..........	......V...	..N.......	..........	..........	..........	..........	..........	..........	.V........	..........	........T.	..........
#BR_DEN3_98_04	..........	..........	..........	..........	..........	..........	.......I..	..........	V.........	..........	..........	..........	...P......	.Y........	..........	..........	........T.	..........	..........	..........	..........	..........	..........	R.........	..........	..........	.........N	..........	..........	..........	T.T.......	..........	..........	..........	..........	..........	..........	......V...	..N.......	..........	..........	..........	..........	..........	..........	.V........	..........	........T.	..........
#BR_D3BR_MA1_02	..........	..........	..........	..........	..........	..........	.......I..	..........	V.........	..........	..........	..........	...P......	.Y........	..........	..........	........T.	..........	..........	..........	..........	..........	..........	R.........	..........	..........	.........N	..........	..........	..........	T.T.......	..........	..........	..........	..........	..........	..........	......V...	..N.......	..........	..........	..........	..........	..........	..........	.V........	..........	........A.	..........
#BR_D3BR_SG2_02	..........	..........	..........	..........	..........	..........	.......I..	..........	V.........	.......H..	..........	..........	...P......	.Y........	..........	..........	D.......T.	..........	..........	..........	..........	..........	...M......	R.........	..........	..........	.........N	..........	..........	..........	T.T.......	..........	..........	..........	..........	..........	..........	......V...	..N.......	..........	..........	..........	..........	..........	..........	.V........	..........	........A.	..........
#BR_D3BR_ST14_04	..........	..........	..........	..........	..........	..........	.......I..	..........	V.........	..........	..........	..........	...P......	.Y........	..........	..........	........T.	..........	..........	..........	..........	..........	..........	R.........	..........	..........	.........N	..........	..........	..........	T.T.......	..........	..........	..........	..........	..........	..........	......V...	..N.......	..........	..........	...E......	..........	..........	..........	.V........	..........	........A.	..........
#BR_D3BR_RP2_03	..........	..........	..........	..........	..........	..........	.......I..	..........	V.........	..........	..........	..........	...P......	.Y........	..........	..........	........T.	..........	..........	..........	..........	..........	..........	R.........	..........	..........	.........N	..........	..........	..........	T.T.......	..........	..........	..........	..........	..........	..........	......V...	..N.......	..........	..........	..........	..........	..........	..........	.V........	..........	........A.	..........
#BR_DEN3_290_02	..........	..........	..........	..........	..........	..........	.......I..	..........	V.........	..........	..........	..........	...P......	.Y........	..........	..........	........T.	..........	..........	..........	..........	..........	..........	R.........	..........	..........	.........N	..........	..........	..........	T.T.......	..........	..........	..........	..........	..........	..........	......V...	..N.......	..........	..........	..........	..........	..........	..........	.V........	..........	........A.	..........
#D3_H_IMTSSA_MART_2001_2023	..........	..........	..........	..........	..........	..........	.......I..	..........	V.........	..........	..........	..........	...P......	.Y........	..........	..........	........T.	..........	..........	........V.	..........	..........	..........	R.........	..........	..........	.........N	..........	..........	..........	T.T.......	..........	..........	..........	..........	..........	..........	......V...	..N.......	..........	..........	..........	..........	..........	..........	.V........	..........	........A.	..........
#PY_D3PY_AS10_03	..........	..........	..........	..........	..........	..........	.......I..	..........	V.........	..........	..........	..........	...P......	.Y........	..........	..........	........T.	..........	..........	..........	..........	..........	..........	R.........	..........	..........	.........N	..........	..........	..........	T.T.......	..........	..........	..........	..........	..........	..........	......V...	..N.......	..........	..........	..........	..........	..........	..........	.V........	..........	........A.	..........
#D3_H_IMTSSA_MART_2000_1567	..........	..........	..........	..........	..........	..........	.......I..	..........	V.........	..........	..........	..........	...P......	.Y........	..........	..........	........T.	..........	..........	..........	..........	..........	..........	R.........	..........	..........	.........N	..........	..........	..........	T.T.......	..........	..........	..........	..........	..........	..........	......V...	..N.......	..........	..........	..........	..........	..........	..........	.V........	..........	........A.	..........
#D3_H_IMTSSA_MART_2000_1706	..........	..........	..........	..........	..........	..........	.......I..	..........	V.........	..........	..........	..........	...P......	.Y........	..........	..........	........T.	..........	..........	..........	..........	..........	..........	R.........	..........	..........	.........N	..........	..........	..........	T.T.......	..........	..........	..........	..........	..........	..........	......V...	..N.......	..........	..........	..........	..........	..........	..........	.V........	..........	........A.	..........
#D3_H_IMTSSA_MART_1999_1243	..........	..........	..........	..........	..........	..........	.......I..	..........	V.........	..........	..........	..........	...P......	.Y........	..........	..........	........T.	..........	..........	..........	..........	..........	..........	R.........	..........	..........	.........N	..........	..........	..........	T.T.......	..........	..........	..........	..........	..........	..........	......V...	..N.......	..........	..........	..........	..........	..........	..........	.V........	..........	........A.	..........
#D3_H_IMTSSA_MART_2001_2012	..........	..........	..........	..........	..........	..........	.......I..	..........	V.........	..........	..........	..........	...P......	.Y........	..........	..........	........T.	..........	..........	..........	..........	..........	..........	R.........	..........	..........	.........N	..........	..........	..........	T.T.......	..........	..........	.......K..	..........	..........	..........	......V...	..N.......	..........	..........	..........	..........	..........	..........	.V........	..........	........A.	..........
#BR_D3BR_BV4_02	..........	..........	..........	..........	..........	....I.....	.......I..	..........	V.........	..........	..........	..........	...P......	.Y........	..........	..........	........T.	..........	..........	..........	..........	..........	..........	R.........	..........	..........	.........N	..........	..........	..........	T.T.......	..........	..........	..........	..........	..........	..........	......V...	..N.......	..........	..........	..........	..........	..........	..........	.V........	..........	........A.	..........
#D3_H_IMTSSA_MART_2001_2336	..........	..........	..........	..........	..........	..........	.......I..	..........	V.........	..........	..........	..........	...P......	.Y........	..........	..........	........T.	..........	..........	..........	..........	.L........	..........	R.........	..........	..........	.........N	..........	..........	..........	T.T.......	..........	..........	..........	..........	..........	..........	......V...	..N.......	..........	..........	..........	..........	..........	..........	.V......A.	..........	........A.	..........
#BR74886_02	..........	..........	..........	..........	..........	..........	.......I..	..........	V.........	..........	..........	..........	...P......	.Y........	..........	..........	........T.	..........	..........	..........	..........	..........	..........	R.........	..........	..........	.........N	..........	..........	..........	T.T.......	..........	..........	..........	..........	..........	..........	......V...	..........	R.........	..........	..........	..........	..........	..........	.V........	..........	........A.	..........
#Cuba116_00	..........	..........	..........	..........	..........	..........	.......I..	..........	V.........	..........	..........	..........	...P......	.Y........	..........	..........	........T.	..........	..........	..........	..........	..........	.....I....	R.........	..........	..........	.........N	..........	..........	..........	T.T.......	..........	..........	..........	..........	..........	..........	......V...	..N.......	..........	..........	..........	..........	..........	..........	.V........	..........	........A.	..........
#Peru_FST312_Tumbes_2004	..........	..........	..........	..........	..........	..........	.......I..	..........	V.........	..........	..........	..........	...P......	..........	..........	..........	........T.	..........	..........	..........	..........	...?......	..........	R.........	..........	..........	.........N	..........	..........	..........	T.T.......	..........	........V.	..........	..........	..........	..........	......V...	..N.......	..........	..........	..........	..........	..........	..........	.V........	..........	........A.	..........
#Peru_OBT2812_Piura_2003	..........	..........	..........	..........	..........	..........	.......I..	..........	V.........	..........	..........	..........	...P......	..........	..........	..........	........T.	..........	..........	..........	..........	..........	..........	R.........	..........	..........	.........N	..........	..........	..........	T.T.......	..........	........V.	..........	..........	..........	..........	......V...	..N.......	..........	..........	..........	..........	..........	..........	.V........	..........	........A.	..........
#Peru_FST145_Tumbes_2003	..........	..........	..........	..........	..........	..........	.......I..	..........	V.........	..........	..........	..........	...P......	..........	..........	..........	........T.	..........	..........	..........	..........	..........	..........	R.........	..........	..........	.........N	..........	..........	..........	T.T.......	..........	........V.	..........	..........	..........	..........	......V...	..N.......	..........	..........	..........	..........	..........	..........	.V........	..........	........A.	..........
#Peru_FSP581_Piura_2001	..........	..........	..........	..........	..........	..........	.......I..	..........	V.........	..........	..........	..........	...P......	..........	..........	..........	........T.	..........	..........	..........	..........	..........	..........	R.........	..........	..........	.........N	..........	..........	..........	T.T.......	..........	........V.	..........	..........	..........	..........	......V...	..N.......	..........	..........	..........	..........	..........	..........	.V........	..........	........A.	..........
#Peru_OBS8852_2000	..........	..........	..........	..........	..........	..........	.......I..	..........	V.........	..........	..........	..........	...P......	..........	..........	..........	........T.	..........	..........	..........	..........	..........	..........	R.........	..........	..........	.........N	..........	..........	..........	T.T.......	..........	........V.	..........	..........	..........	..........	......V...	..N.......	..........	..........	..........	..........	..........	..........	..........	..........	........A.	..........
#Peru_OBS8857_2000	..........	..........	..........	..........	..........	..........	.......I..	..........	V.........	..........	..........	..........	...P......	.Y........	..........	..........	........T.	..........	..........	..........	..........	..........	..........	R.........	..........	..........	.........N	..........	..........	..........	T.T.......	..........	........V.	..........	..........	..........	..........	......V...	..N.......	..........	..........	..........	..........	..........	..........	.V........	..........	........A.	..........
#Peru_FST289_Tumbes_2004	..........	..........	..........	..........	..........	..........	.......I..	..........	V.........	..........	..........	..........	...P......	.Y........	..........	..........	........T.	..........	..........	..........	..........	..........	..........	R.........	..........	..........	.........N	..........	..........	..........	T.T.......	..........	........V.	..........	..........	..........	..........	......V...	..N.......	..........	..........	..........	..........	..........	..........	.V........	..........	........A.	..........
#Peru_FST_346_Tumbes_2004	.....I....	..........	..........	..........	..........	..........	.......I..	..........	V.........	..........	..........	..........	...P......	.Y........	..........	..........	........T.	..........	..........	..........	..........	..........	..........	R.........	..........	..........	.........N	..........	..........	..........	T.T.......	..........	........V.	..........	..........	..........	..........	......V...	..N.......	..........	..........	..........	..........	..........	..........	.V........	..........	........A.	..........
#Cuba580_01	..........	........P.	..........	..........	..........	..........	.......I..	..........	V.........	..........	..........	..........	...P......	.Y........	..........	..........	........T.	..........	..........	..........	..........	..........	..........	R.........	..........	..........	.........N	..........	..........	..........	T.T.......	..........	........V.	..........	..........	..........	..........	......V...	..N.......	..........	..........	..........	..........	..........	..........	.V........	..........	........A.	..........
#Cuba21_02	..........	........P.	.V........	..........	..........	..........	.......I..	..........	V.........	..........	..........	..........	...P......	.Y........	..........	..........	........T.	..........	..........	..........	..........	..........	..........	R.........	..........	..........	.........N	..........	..........	..........	T.T.......	..........	........V.	..........	..........	..........	..........	......V...	..N.......	..........	..........	..........	..........	..........	..........	.V........	..........	........A.	..........
#Peru_FSL706_Loreto_2002	..........	..........	..........	..........	..........	..........	.......I..	..........	V.........	..........	..........	..........	...P......	.Y........	..........	..........	........T.	..........	..........	..........	..........	..........	..........	R.........	..........	..........	.........N	..........	..........	..........	T.T.......	..........	........V.	..........	H.........	..........	..........	......V...	..N.......	..........	..........	..........	..........	..........	..........	.V........	..........	........A.	..........
#Peru_IQD5132_Iquitos_2003	..........	..........	..........	..........	..........	..........	.......I..	..........	V.........	..........	..........	..........	...P......	.Y........	..........	..........	........T.	..........	..........	..........	..........	..........	..........	R.........	..........	..........	.........N	..........	..........	..........	T.T.......	..........	........V.	..........	H.........	..........	..........	......V...	..N.......	..........	..........	..........	..........	..........	..........	.V........	..........	........A.	..........
#Peru_FSL1212_Yurimaguas_2004	..........	..........	..........	..........	..........	..........	.......I..	..........	V.........	..........	..........	..........	...P......	.Y........	..........	..........	........T.	..........	..........	..........	..........	..........	..........	R.........	..........	..........	.........N	..........	..........	..........	T.T.......	..........	........V.	..........	H.........	..........	..........	......V...	..N.......	..........	..........	..........	..........	..........	..........	.V........	..........	........A.	..........
#Peru_IQD1728_Iquitos_2002	..........	..........	..........	..........	..........	..........	.......I..	..........	V.........	..........	..........	..........	...P......	.Y........	..........	..........	........T.	..........	..........	..........	..........	..........	..........	R.........	..........	..........	.........N	..........	..........	..........	T.T.......	..........	........V.	..........	H.........	..........	..........	......V...	..N.......	..........	..........	..........	..........	..........	..........	.V........	..........	........A.	..........
#Peru_MFI624_Iquitos_Jan.2005	..........	..........	..........	..........	..........	..........	.......I..	..........	V.........	..........	..........	..........	...P......	.Y........	..........	..........	........T.	..........	..........	..........	..........	..........	..........	R.........	..........	..........	.........N	..........	..........	..........	T.T.......	..........	........V.	..........	H.........	..........	..........	......V...	..N.......	..........	..........	..........	..........	..........	..........	.V........	..........	........A.	..........
#Peru_OBT4024_Lima_Comas_2005	..........	..........	..........	..........	..........	..........	.......I..	..........	V.........	..........	..........	..........	...P......	.Y........	..........	..........	........T.	..........	..........	..........	..........	..........	..........	R.........	..........	..........	.........N	..........	..........	..........	T.T.......	..........	........V.	..........	H.........	..........	..........	......V...	..N.......	..........	..........	..........	..........	..........	..........	.V........	..........	........A.	..........
#Peru_OBT1467_Tumbes_2001	..........	..........	..........	..........	..........	..........	.......I..	..........	V.........	..........	..........	..........	...P......	.Y........	..........	..........	........T.	..........	..........	..........	..........	..........	..........	R.........	..........	..........	.........N	..........	..........	..........	T.T.......	..........	........V.	..........	..........	..........	..........	......V...	..N.......	..........	..........	..........	..........	..........	..........	.V........	..........	........A.	..........
#BR_Bel73318	..........	..........	..........	..........	..........	..........	.......I..	..........	V.........	..........	..........	..........	...P......	.Y........	..........	..........	........T.	..........	..........	..........	..........	..........	..........	R.........	.....P....	..........	.........N	..........	..........	..........	T.T.......	..........	..........	..........	..........	..........	..........	......V...	..N.......	..........	..........	..........	..........	..........	..........	.V........	..........	........A.	..........
#BR_GOI1099	..........	..........	..........	..........	..........	..........	.......I..	..........	V......P..	..........	..........	..........	...P......	.Y........	..........	..........	........T.	..........	..........	..........	..........	..........	..........	R.........	.....P....	..........	.........N	..........	..........	.P........	T.T.......	..........	R.........	..........	..........	..........	..........	......V...	..N.......	..........	..........	.........L	..........	...A......	.H........	.V........	..........	........A.	..........
#BR_MTO3103	.....I....	..........	..........	..........	..........	..........	.......I..	..........	V......P..	..........	..........	..........	...P......	.Y........	..........	..........	........T.	..........	..........	..........	..........	..........	..........	R.........	.....P....	..........	.........N	....R.....	..........	..........	T.T.......	..........	..........	..........	..........	..........	..........	......V..T	..N.......	..........	.TS.SC....	..........	..........	..........	..........	.V........	..........	........A.	..........
#BR_68784_00	..........	..........	..........	..........	..........	..........	.......I..	..........	V......P..	..........	..........	..........	...P......	.Y........	..........	..........	........T.	..........	..........	..........	..........	..........	..........	R.........	.....P....	..........	.........N	..........	..........	..........	T.T.......	.........V	..........	..........	..........	..........	..........	......V...	..N.......	..........	..........	..........	..........	..........	..........	.V........	..........	........A.	..........
#BR_GOI1100	..........	..........	..........	..........	..........	..........	.......I..	..........	V.........	..........	..........	..........	...P......	.Y........	..........	..........	........T.	..........	..........	..........	..........	..........	..........	R.........	..........	..........	.........N	..........	..........	..........	T.T.......	..........	....R.....	..........	..........	..........	......GG..	......V...	..N.......	..........	..........	..........	..........	..........	..........	.V........	..........	........A.	..........
#BR_CEA4739	.....I....	..........	..........	..........	..........	..M.......	.......I..	..........	V.........	..........	..........	..........	...P......	.Y........	..........	..........	........T.	..........	..........	..........	..........	..........	..........	R.........	..........	..........	.........N	..........	..........	..........	T.T.......	..........	..........	..........	..........	..........	..........	......V...	..N.......	..........	..........	..........	..........	..........	..........	.V........	..........	........A.	..........
#BR_RGN576	.....I....	..........	..........	........?.	..........	..M.......	.......I..	..........	V.........	..........	..........	..........	...P......	.Y........	..........	..........	........T.	..........	..........	..........	..........	..........	..........	R.........	..........	....K.....	.........N	..........	..........	..........	T.T.......	..........	....R.....	..........	..........	..........	..........	......V...	..N.......	..........	..........	..........	..........	..........	..........	.V........	..........	........A.	..........
#BR_AM2394	.....I....	..........	..........	..........	..........	..........	.......I..	..........	V.........	..........	..........	..........	...P......	.Y........	..........	..........	........T.	..........	..........	..........	..........	..........	..........	R.........	..........	....K.....	.........N	..........	..........	..........	T.T.......	..........	..........	..........	..........	..........	..........	......V...	..N.......	..........	..........	..........	..........	..........	..........	.V........	..........	........A.	..........
#BR_ROR3832	.....I....	..........	..........	..........	..........	..........	.......I..	..........	V.........	..........	..........	..........	...P......	.Y........	M.........	..........	........T.	..........	..........	..........	..........	..........	..........	R.........	.....P..D.	Q........S	..P......N	..........	..........	..........	T.T.......	..........	..........	..........	..........	..........	..........	......V...	..N.......	..........	..........	..........	..........	..........	..........	.V........	..........	........A.	..........
[truncated: 65 more rows]
[truncated: 1 more columns]
