# Supplementary material for: Genetic diversity of the E Protein of Dengue Type 3 Virus
Source: Virol J. 2009 Jul 23;6:113. doi: 10.1186/1743-422X-6-113 (PMC2720943; doi:10.1186/1743-422X-6-113)
Supplement: Additional file 3 — Nucleotide and amino acid substitutions in the 95 informative sites of the E gene of DENV-3. The file provides details on nucleotide and amino acid substitutions in the informative sites of the E gene of DENV-3. [file 1743-422X-6-113-S3.xls]

## Sheet: Sheet1
Nucleotide							Protein							Domains		Nucleotide							Protein							Domais
Position		Genotype					Position	Genotype				Type of aminoacid change				Position		Genotype					Position	Genotype				Type of aminoacid change
Gen	Codon	I	II	III	IV		Protein	I	II	III	IV					Gene	Códon	I	II	III	IV		Proteina	I	II	III	IV										Domain I: 1-156nt (1-52aa); 397-573nt (133-191aa); 835-882nt (279-294aa)
9	3	T	C	T	C									I		900	1	T	C	A	C									III							Domain II: 157-396nt (53-132aa); 574-834nt (192-278aa)
18	3	A	*	*	C											901	1	T	T	A	T																Domain III: 883-1176nt (295-392aa)
45	3	A	G	A	A											902	2	*	T	C	C																Domain TM: 1177-1479nt (393-493aa)
66	3	C	T	C	A		22	D	D	D	E	Conservative				903	3	*	G	G	A		301	*	L	T	S	Nonconservative									nt: are indicated the nucleotide positions
81	3	C	C	C	T											904	1	A	A	A	G																aa: : are indicated the amino acid positions
84	3	T	T	G	T											905	2	A	A	A	G
117	3	C	T	*	C											906	3	T	T	T	C		302	N	N	N	G	Nonconservative
126	3	*	C	T	*											916	1	T	T	T	C
175	1	C	T	C	C									II		918	1	T	T	G	C
189	3	*	A	G	*											921	3	G	G	G	A
210	3	C	T	T	*											930	3	C	C	C	T
225	3	C	T	T	C											933	3	*	*	A	T
231	3	A	G	A	A											951	3	*	A	A	G
241	1	A	A	G	*		81	I	*	V	*	Conservative				957	3	C	C	C	T
246	3	A	A	G	*											1008	3	C	C	C	A
291	3	G	G	A	*											1011	3	G	A	A	G
294	3	C	T	C	C											1041	3	C	T	C	*
306	3	A	A	G	*											1056	3	*	C	C	T
327	3	C	A	C	C											1071	3	C	C	T	C
348	3	C	C	T	*											1080	3	*	G	G	A
363	3	T	T	C	T											1092	3	*	C	T	C
370	1	T	*	C	*											1125	3	*	C	T	C
394	1	C	*	T	*		132	H	*	Y	*	Nonconservative				1128	3	A	A	A	T
414	3	C	T	C	C									I		1139	2	T	T	T	C		380	I	I	*	T	Nonconservative
462	3	A	C	A	A		154	E	D	E	*	Conservative				1149	3	A	A	C	A		383	K	K	N	K	Nonconservative
479	2	C	T	C	C		160	A	V	A	A	Conservative				1157	2	A	A	A	G		386	K	K	K	R	Conserved
589	1	T	T	C	C									II		1161	3	C	T	C	T
591	3	G	G	A	*											1212	3	C	C	C	T									TM
624	3	A	G	A	A											1251	3	C	C	T	C
675	3	A	G	A	A											1263	3	A	*	A	G
696	3	A	A	G	*											1279	1	T	C	C	T
720	3	*	T	C	*											1284	3	T	T	C	C
729	3	A	A	G	*											1290	3	A	A	A	T		430	L	L	L	F	Nonconservative
780	3	A	A	C	A											1293	3	*	G	C	A
783	3	A	G	A	A											1332	3	C	C	C	T
801	3	G	G	A	G											1338	3	T	T	C	T
804	3	C	*	C	T											1341	3	T	*	T	C
809	2	C	A	A	T		270	T	N	N	I	Nonconservative				1347	3	C	C	C	T
819	3	A	T	C	C											1350	3	C	A	T	*
837	3	G	G	G	A									I		1354	1	A	A	G	A		452	I	I	V	I	Conserved
840	3	C	C	*	T											1375	1	G	G	G	A
841	1	T	T	T	C											1377	3	C	C	*	T		459	V	V	V	I	Conserved
843	3	*	G	A	A											1383	3	A	A	G	A
855	3	C	*	T	T											1386	3	*	C	T	T
858	3	G	G	G	A											1401	3	T	T	T	C
868	1	T	T	T	C											1416	3	T	C	C	C
																1413	3	T	T	A	T
																1446	3	C	T	C	C
																1461	3	C	G	G	A
	* any nucleotide or aminoacid
