# Supplementary material for: Genetic diversity of the E Protein of Dengue Type 3 Virus
Source: Virol J. 2009 Jul 23;6:113. doi: 10.1186/1743-422X-6-113 (PMC2720943; doi:10.1186/1743-422X-6-113)
Supplement: Additional file 6 — Comparison of E the protein amino acid sequence of the Cuba strains and Puerto Rico. Sequence of isolates from Cuba and Puerto Rico, which showed differences of amino acids in several sites of the E protein. [file 1743-422X-6-113-S6.xls]

## Sheet: Sheet1
	Position		19	22	124	226	270	301	302	322	329	340	380	383	386	430	452	459	479
Strains	#Cuba116_00		W	D	P	I	N	T	N	V	A	G	I	N	K	L	V	V	A
	#Cuba21_02		P	V	P	T	N	T	N	V	V	G	I	N	K	L	V	V	A
	#PtoRico_77		W	E	S	T	I	S	G	I	A	V	T	K	R	F	I	I	V
			Domain I: 1-156nt (1-52aa); 397-573nt (133-191aa); 835-882nt (279-294aa)
			Domain II: 157-396nt (53-132aa); 574-834nt (192-278aa)
			Domain III: 883-1176nt (295-392aa)
			Domain TM: 1177-1479nt (393-493aa)
				nt: are indicated the nucleotide positions
				aa: are indicated the amino acid positions
